# Supplementary material for: Preservation of 5-Hydroxymethylcytosine Levels in LRIG1 across Genomic DNA and Cell-Free DNA in Glioma Patients
Source: Genes (Basel). 2024 Apr 24;15(5):535. doi: 10.3390/genes15050535 (PMC11120963; doi:10.3390/genes15050535)
Supplement: Supplementary file 1 [file genes-15-00535-s001.zip]

Archive with 1 entries (1 files):
- genes-2946178-supplementary.xlsx
