# Supplementary material for: Preservation of 5-Hydroxymethylcytosine Levels in LRIG1 across Genomic DNA and Cell-Free DNA in Glioma Patients
Source: Genes (Basel). 2024 Apr 24;15(5):535. doi: 10.3390/genes15050535 (PMC11120963; doi:10.3390/genes15050535)
Supplement: Supplementary file 1 [file genes-15-00535-s001.zip › genes-2946178-supplementary.xlsx]

## Sheet: GSE132118 significant
GSE132118 - 5hmC cfDNA glioma vs healthy, adjusted P-value < 0.05
gene	logFC	P.Value	adj.P.Val
PDE10A	0.0767668	4.37332e-22	8.35305e-18
ADGRL4	0.0966801	1.03263e-21	9.86163e-18
FILIP1	0.0753194	2.43521e-21	1.55042e-17
CCDC85A	0.087354	1.89521e-20	9.04961e-17
BRINP1	0.0531096	1.43107e-19	5.46669e-16
FBXL7	0.129407	3.70984e-19	1.10137e-15
RNF130	-0.154261	4.03644e-19	1.10137e-15
COL21A1	0.0583598	5.9674e-19	1.42472e-15
SPATA6	0.0526955	9.46808e-19	2.00934e-15
LRRC3B	0.0657693	1.10544e-18	2.11139e-15
BBS9	0.0569069	1.37385e-18	2.3855e-15
CEP112	0.0580853	2.05635e-18	3.27302e-15
ELAVL2	0.0528305	2.96114e-18	4.35061e-15
TLL1	0.0806478	3.33029e-18	4.54346e-15
TUSC3	0.0624984	3.89178e-18	4.95553e-15
ADAMTS9	0.0996834	5.05187e-18	6.03067e-15
LDB2	0.158517	5.78836e-18	6.23359e-15
GRIN2A	0.0529978	5.87459e-18	6.23359e-15
RGS5	0.0436087	2.26957e-17	2.28152e-14
FAM155A	0.0669221	2.7309e-17	2.60801e-14
FRMD4A	0.0775607	2.96151e-17	2.69356e-14
DIRC1	0.061813	3.33832e-17	2.89826e-14
OR9Q1	0.0471857	6.34973e-17	5.02088e-14
FAM13C	0.0810523	6.47391e-17	5.02088e-14
GABRG3	0.0502721	6.57184e-17	5.02088e-14
RIT2	0.0473421	7.02423e-17	5.16011e-14
RBMS3	0.112368	7.81131e-17	5.29172e-14
ADAMTSL1	0.0808785	7.89766e-17	5.29172e-14
DNAH9	0.0559495	8.16115e-17	5.29172e-14
TMC1	0.0573023	8.3116e-17	5.29172e-14
MYOCD	0.0413223	9.2126e-17	5.56797e-14
PXDNL	0.0477451	9.65733e-17	5.56797e-14
ITGA8	0.0887975	9.87736e-17	5.56797e-14
SEMA6D	0.0662744	9.91157e-17	5.56797e-14
ARHGAP28	0.0814179	1.04353e-16	5.69467e-14
SLC35F1	0.043172	1.10433e-16	5.85392e-14
GULP1	0.0681732	1.14859e-16	5.85392e-14
SLC25A21	0.0456775	1.16465e-16	5.85392e-14
SNTB2	0.0650587	1.20658e-16	5.90913e-14
EBF2	0.0526409	1.31378e-16	6.27331e-14
PRKD1	0.0585347	2.00588e-16	9.34445e-14
SLIT2	0.0581023	2.13292e-16	9.69969e-14
FLRT2	0.111966	2.35949e-16	1.04574e-13
OFCC1	0.0511514	2.40904e-16	1.04574e-13
DCLK1	0.0592001	2.52313e-16	1.07093e-13
FBN2	0.0459717	3.15064e-16	1.3082e-13
SAXO1	0.0582429	3.394e-16	1.37927e-13
PTPRR	0.0515198	3.70458e-16	1.47411e-13
DSCAM	0.0463802	3.95481e-16	1.52824e-13
ERBB4	0.0404882	4.01372e-16	1.52824e-13
DNER	0.0555903	4.08065e-16	1.52824e-13
CDH8	0.0415597	4.62682e-16	1.69947e-13
BNC2	0.0886554	5.30213e-16	1.91077e-13
CAMK4	0.0444893	6.69962e-16	2.36968e-13
ANKRD30BL	0.071078	8.47027e-16	2.9415e-13
THSD7B	0.0417863	9.99103e-16	3.40765e-13
GPM6A	0.0484985	1.04271e-15	3.49398e-13
LIFR	0.128507	1.22756e-15	4.0425e-13
RIMS1	0.0385471	1.2886e-15	4.17157e-13
MMP16	0.0674374	1.32977e-15	4.23312e-13
BRINP2	0.0548925	1.42257e-15	4.4526e-13
ZNF573	0.0554694	1.44713e-15	4.4526e-13
HMGCLL1	0.0497816	1.46866e-15	4.4526e-13
DCC	0.0407996	1.76992e-15	5.28211e-13
ADGRL2	0.0858934	1.89423e-15	5.53582e-13
TMEM178B	0.0488134	1.94058e-15	5.53582e-13
NRG3	0.0499685	1.94189e-15	5.53582e-13
CDS2	-0.158243	2.02693e-15	5.6933e-13
NALCN	0.0450572	2.23346e-15	6.18249e-13
FMN2	0.0436053	2.37849e-15	6.48987e-13
OSMR	0.0777325	2.56864e-15	6.82453e-13
PPFIA2	0.0409025	2.5726e-15	6.82453e-13
NPY1R	0.0616079	2.73994e-15	7.16888e-13
MSR1	0.0540017	2.81174e-15	7.25732e-13
RP11-215A19.2	0.0402121	2.91992e-15	7.43606e-13
2001-12-01	0.0516909	2.975e-15	7.47664e-13
COL12A1	0.0571838	3.06063e-15	7.59196e-13
NAV3	0.0509307	3.68942e-15	9.03434e-13
ZNF737	0.0705884	3.76416e-15	9.05561e-13
ADAMTS18	0.0664974	3.79293e-15	9.05561e-13
HHIP	0.0612031	3.91766e-15	9.2132e-13
NOVA1	0.0430092	3.9749e-15	9.2132e-13
SNTG2	0.0765413	4.00364e-15	9.2132e-13
WBSCR17	0.0538363	4.13022e-15	9.39133e-13
PTPRT	0.0463573	4.19972e-15	9.43702e-13
CA10	0.0447794	4.28291e-15	9.51205e-13
CNTNAP3	0.0261431	4.53777e-15	9.9135e-13
CADPS	0.0443335	4.56748e-15	9.9135e-13
BMP5	0.046862	4.65323e-15	9.98614e-13
PLCXD3	0.0694181	4.73992e-15	1.00592e-12
UCP3	-0.408805	5.16995e-15	1.08512e-12
PCDH15	0.0383776	5.2918e-15	1.09174e-12
CACNA1E	0.0555107	5.31582e-15	1.09174e-12
SECISBP2	-0.135246	5.39245e-15	1.0957e-12
CNTNAP5	0.0436417	5.54561e-15	1.11496e-12
PGR	0.0492439	5.71907e-15	1.13185e-12
ADAM2	0.0417435	5.78469e-15	1.13185e-12
ZNF420	0.0379222	5.84652e-15	1.13185e-12
UNC5D	0.0453124	5.92533e-15	1.13185e-12
SHISA6	0.052005	5.92589e-15	1.13185e-12
RP11-58C22.1	0.0434203	6.34619e-15	1.20012e-12
RORB	0.0442174	6.46992e-15	1.21152e-12
NOX4	0.0460256	6.61583e-15	1.22682e-12
TBC1D14	-0.26404	6.81945e-15	1.25242e-12
RHOJ	0.108229	7.13234e-15	1.29741e-12
C8orf34	0.0409256	7.85632e-15	1.41562e-12
CDH11	0.0965525	8.18324e-15	1.45273e-12
AGBL1	0.0419365	8.25832e-15	1.45273e-12
FAT3	0.0516377	8.29045e-15	1.45273e-12
ZNF618	-0.143286	8.5169e-15	1.47884e-12
TNFRSF11B	0.0931288	8.73509e-15	1.50306e-12
PTPRZ1	0.0389479	9.29167e-15	1.57675e-12
HOMER2	-0.204762	9.32843e-15	1.57675e-12
PTPRB	0.118818	9.65824e-15	1.61818e-12
ANO3	0.0375726	1.08253e-14	1.79794e-12
SYNPR	0.0407075	1.09576e-14	1.80423e-12
GALNT2	-0.141833	1.11745e-14	1.82422e-12
TINAG	0.0465839	1.20013e-14	1.94259e-12
MARK1	0.048157	1.22075e-14	1.9584e-12
ANKS1B	0.0405663	1.23041e-14	1.9584e-12
NRXN3	0.0406554	1.27364e-14	2.01046e-12
KCNH5	0.038583	1.3056e-14	2.04401e-12
TYR	0.039836	1.38033e-14	2.14072e-12
SLC25A15	-0.240267	1.38979e-14	2.14072e-12
RELN	0.0398623	1.49352e-14	2.27708e-12
GUCY1A2	0.0394625	1.50216e-14	2.27708e-12
FRMD6	0.0582756	1.5353e-14	2.309e-12
SLC44A5	0.0421095	1.67465e-14	2.49457e-12
ESRRG	0.0412691	1.68481e-14	2.49457e-12
ZNF506	0.119373	1.91706e-14	2.81661e-12
KLHL14	0.0514082	2.04802e-14	2.98605e-12
ZNRF3	-0.223728	2.17644e-14	3.14925e-12
EMCN	0.061933	2.3225e-14	3.33532e-12
TENM4	0.0568019	2.4342e-14	3.46965e-12
MGAT4C	0.0364374	2.47224e-14	3.47331e-12
RGS9	-0.181112	2.47314e-14	3.47331e-12
ZNF208	0.0423216	2.62205e-14	3.65556e-12
PLEKHA6	-0.170582	2.86141e-14	3.93373e-12
AGBL4	0.0378453	2.86277e-14	3.93373e-12
PTPRM	0.122124	2.90378e-14	3.9443e-12
GABRB3	0.0362316	2.91176e-14	3.9443e-12
SMOC2	0.0679485	2.96964e-14	3.99437e-12
SULF1	0.126258	3.05232e-14	4.07687e-12
EPB41L4A	0.0998879	3.11924e-14	4.13732e-12
CADPS2	0.0761436	3.2265e-14	4.25008e-12
LINGO2	0.0368397	3.35348e-14	4.38708e-12
CAMSAP2	0.0876973	3.54868e-14	4.61086e-12
DKK2	0.0459854	3.63583e-14	4.69218e-12
EFEMP1	0.0834352	3.79238e-14	4.84852e-12
FAM135A	0.0517599	3.80774e-14	4.84852e-12
MROH9	0.0421631	3.86613e-14	4.89028e-12
RSPO3	0.0810592	3.95569e-14	4.97064e-12
ERI3	-0.127482	4.05574e-14	5.05082e-12
TECRL	0.0374586	4.0952e-14	5.05082e-12
NXPE2	0.0567659	4.09884e-14	5.05082e-12
ADAMTS6	0.0457246	4.18327e-14	5.12182e-12
GINS3	0.0499604	4.24844e-14	5.16849e-12
NELL1	0.0380848	4.5091e-14	5.45087e-12
SPATA17	0.0364842	4.81312e-14	5.7818e-12
DCHS2	0.0428194	4.97025e-14	5.93324e-12
ASB3	0.024508	5.11684e-14	6.07029e-12
CDH12	0.032614	5.15205e-14	6.07434e-12
TDRD5	0.0518065	5.33126e-14	6.24243e-12
GTF3C5	-0.27707	5.35999e-14	6.24243e-12
FAM83A	-0.137911	5.54732e-14	6.42144e-12
VDR	-0.144697	5.61952e-14	6.46583e-12
NPSR1	0.0403163	5.78654e-14	6.61813e-12
LAMA2	0.0393892	5.91545e-14	6.69996e-12
ZNF729	0.0468468	5.92823e-14	6.69996e-12
PDIA5	-0.172456	6.01762e-14	6.76098e-12
TRIML2	0.0770985	6.07842e-14	6.78934e-12
SLC13A1	0.0439835	6.20391e-14	6.82129e-12
RIN3	-0.303645	6.21006e-14	6.82129e-12
GRIA4	0.0370517	6.23713e-14	6.82129e-12
CTD-2535L24.2	0.0604071	6.24987e-14	6.82129e-12
GPR137B	-0.138535	6.34926e-14	6.89039e-12
MYEOV	-0.152761	6.45633e-14	6.95694e-12
C11orf70	0.0549383	6.48343e-14	6.95694e-12
KSR2	0.0573999	6.61856e-14	7.06226e-12
ZFAT	-0.0529377	6.88757e-14	7.30847e-12
HCN1	0.0360141	7.12734e-14	7.52112e-12
EPHA6	0.0356986	7.59118e-14	7.96657e-12
ZNF98	0.0440857	7.66834e-14	8.00356e-12
COLEC10	0.0600024	7.95652e-14	8.25921e-12
KCTD8	0.0355532	8.10355e-14	8.34297e-12
SLC29A3	-0.256867	8.12456e-14	8.34297e-12
SLC35F4	0.041682	8.23876e-14	8.41499e-12
KRTAP13-2	0.0412835	8.28401e-14	8.4162e-12
2014-09-01	0.0457988	8.78133e-14	8.87426e-12
NELL2	0.0398663	9.26067e-14	9.30941e-12
TRDN	0.0397078	9.41113e-14	9.41113e-12
KCNK2	0.0451971	9.51332e-14	9.46377e-12
FSHR	0.037061	1.01132e-13	9.9691e-12
COX7B2	0.0393701	1.01257e-13	9.9691e-12
NAT10	-0.134607	1.02313e-13	1.00214e-11
ZNF675	0.0391385	1.0505e-13	1.02371e-11
RGS7	0.0429262	1.25315e-13	1.21498e-11
CAP2	0.0799199	1.28566e-13	1.23656e-11
FAM19A1	0.0411975	1.28835e-13	1.23656e-11
TRPM6	0.068348	1.32153e-13	1.26145e-11
ZNF568	0.0447074	1.3275e-13	1.26145e-11
TMEM132D	0.042193	1.38828e-13	1.31037e-11
COL8A1	0.0764148	1.39269e-13	1.31037e-11
C1S	-0.100193	1.40278e-13	1.31338e-11
PRKCA	-0.132603	1.42164e-13	1.31868e-11
ZFP2	0.0564256	1.42224e-13	1.31868e-11
NMUR2	0.0428507	1.48086e-13	1.3664e-11
GAP43	0.0491514	1.5137e-13	1.38998e-11
TAS2R1	0.0451091	1.55848e-13	1.42425e-11
CTNNA2	0.0361785	1.59163e-13	1.44762e-11
MAP2	0.0450743	1.62204e-13	1.46829e-11
NXPH1	0.0371576	1.63364e-13	1.47182e-11
CUX1	-0.163804	1.6449e-13	1.475e-11
NPNT	0.0656895	1.66077e-13	1.48124e-11
VPS26B	-0.217321	1.66736e-13	1.48124e-11
PDZRN3	0.0728036	1.76185e-13	1.55793e-11
NETO1	0.0395337	1.85049e-13	1.62877e-11
CNBD1	0.0362987	1.87398e-13	1.64189e-11
SPATA31D3	0.0415177	1.95494e-13	1.70499e-11
RIMS2	0.0353877	1.985e-13	1.72335e-11
CCDC39	0.0343299	1.997e-13	1.72591e-11
GLP2R	0.0849694	2.02519e-13	1.74239e-11
EPHA7	0.038315	2.3391e-13	2.00345e-11
PREX2	0.0776948	2.36641e-13	2.01778e-11
DUXA	0.0718959	2.41226e-13	2.04774e-11
KCTD16	0.0437984	2.6256e-13	2.21898e-11
CCDC129	0.0385537	2.85255e-13	2.40016e-11
PTPRQ	0.0374105	2.87531e-13	2.40417e-11
SPATA18	0.0636998	2.88249e-13	2.40417e-11
ASTN1	0.0443688	3.04308e-13	2.52708e-11
DPP10	0.0361482	3.0651e-13	2.53435e-11
AXDND1	0.0446231	3.09671e-13	2.54526e-11
SLC37A1	-0.399878	3.10496e-13	2.54526e-11
IQCA1	0.0480855	3.15372e-13	2.57419e-11
SI	0.0400275	3.19059e-13	2.5932e-11
GABRB1	0.0430073	3.30045e-13	2.67113e-11
FAM198B	0.117561	3.35505e-13	2.70386e-11
LIMD1	-0.117446	3.4316e-13	2.75393e-11
SLC8A1	0.0788561	3.57119e-13	2.85397e-11
CCDC141	0.0523255	3.68369e-13	2.93161e-11
CHL1	0.0416411	3.69951e-13	2.93198e-11
MYLK	-0.148019	3.85029e-13	3.03886e-11
TBX18	0.0460683	3.96621e-13	3.11747e-11
DFFB	-0.303135	3.99988e-13	3.13106e-11
IMPG1	0.0399483	4.02154e-13	3.13516e-11
PCDH18	0.0775212	4.13133e-13	3.20766e-11
NUP210	-0.204499	4.20961e-13	3.25521e-11
TRAPPC12	-0.153139	4.24922e-13	3.27259e-11
CCBE1	0.0553982	4.27108e-13	3.27621e-11
ZNF331	0.0628459	4.32497e-13	3.30428e-11
ZNF578	0.0488002	4.67399e-13	3.5567e-11
EML6	-0.0989198	4.71979e-13	3.5773e-11
ZNF793	0.0534153	4.90405e-13	3.70227e-11
C6orf118	0.0445567	5.07108e-13	3.81329e-11
ASB5	0.0490105	5.2969e-13	3.96748e-11
FXYD3	-0.328675	5.45343e-13	4.06877e-11
HS6ST3	0.037615	5.48081e-13	4.07329e-11
EPHA5	0.0344419	5.57927e-13	4.13039e-11
COL11A1	0.0368276	6.09849e-13	4.48932e-11
SNRPN	0.0373922	6.11111e-13	4.48932e-11
DRC7	-0.138256	6.19908e-13	4.53637e-11
GNB5	-0.247192	6.22267e-13	4.53637e-11
PCDH10	0.0409479	6.51198e-13	4.72923e-11
HS3ST4	0.0419505	6.56621e-13	4.75056e-11
OCA2	0.0454304	6.64164e-13	4.78699e-11
THEMIS	0.0459084	6.83229e-13	4.90589e-11
DCAKD	-0.171296	6.88169e-13	4.92286e-11
CSMD1	0.0410496	7.0464e-13	5.02188e-11
CCDC180	-0.107912	7.18765e-13	5.1035e-11
ANKRD30A	0.0327978	7.60269e-13	5.3782e-11
NPRL3	-0.180499	7.73275e-13	5.45002e-11
KLHL32	0.0482652	8.01283e-13	5.62666e-11
C6orf58	0.0436474	8.27019e-13	5.78611e-11
TTC29	0.0350616	8.3051e-13	5.78932e-11
PEX5L	0.0401224	8.60088e-13	5.9737e-11
BMPER	0.0656921	8.68529e-13	6.00126e-11
AKAP1	-0.177061	8.7034e-13	6.00126e-11
CNTN4	0.0422874	8.96586e-13	6.16e-11
GABRA2	0.0363407	9.14403e-13	6.25989e-11
ASB18	0.0538856	9.28529e-13	6.33389e-11
SPHKAP	0.0370218	9.57063e-13	6.50531e-11
KIF9	-0.150814	9.65745e-13	6.54104e-11
SERPINE3	-0.112848	9.73635e-13	6.57117e-11
UNC80	0.0369988	1.01466e-12	6.82396e-11
LRFN5	0.0367008	1.03134e-12	6.91176e-11
KCNIP4	0.0367031	1.04316e-12	6.96658e-11
PRRX1	0.0541969	1.06284e-12	7.07328e-11
SFRP1	0.101184	1.07781e-12	7.14798e-11
MPL	-0.263499	1.10432e-12	7.29845e-11
ZNF682	0.0667451	1.14655e-12	7.55139e-11
FUT9	0.0339041	1.15338e-12	7.57029e-11
ANKRD30B	0.030293	1.18198e-12	7.73142e-11
XKR4	0.0394796	1.19902e-12	7.81612e-11
UBAC2	-0.0984475	1.21489e-12	7.89264e-11
VWC2L	0.0382087	1.22658e-12	7.94156e-11
JPH1	0.0452933	1.27692e-12	8.23957e-11
GPR158	0.0353244	1.36053e-12	8.74956e-11
NRG1	0.0417902	1.3766e-12	8.82318e-11
CHN1	0.0703168	1.52076e-12	9.71456e-11
CTD-3105H18.18	0.0245013	1.54569e-12	9.84087e-11
AKT2	-0.288498	1.55115e-12	9.84282e-11
HS3ST2	0.0525436	1.62343e-12	1.02674e-10
DPP6	0.0350852	1.6392e-12	1.03329e-10
TPCN1	-0.210983	1.68659e-12	1.05967e-10
ZNF708	0.0576772	1.69589e-12	1.06202e-10
RGS7BP	0.0415184	1.70347e-12	1.06327e-10
SRC	-0.425358	1.73933e-12	1.08212e-10
SPOCK1	0.0396801	1.78439e-12	1.10655e-10
TMEM261	0.0576013	1.86119e-12	1.15045e-10
ROBO1	0.0457356	1.94968e-12	1.20125e-10
ZNF197	0.043502	1.9833e-12	1.21804e-10
SORCS3	0.0385822	2.01901e-12	1.236e-10
HECW2	0.048261	2.11699e-12	1.29184e-10
ZNF717	0.0728195	2.12801e-12	1.29443e-10
TACR3	0.0327802	2.13585e-12	1.29507e-10
SEMA3A	0.0454305	2.16565e-12	1.30898e-10
SVOPL	-0.101424	2.19231e-12	1.32092e-10
PLCE1	0.0588318	2.34309e-12	1.40733e-10
ZBTB16	-0.177301	2.36176e-12	1.41409e-10
TMEM132C	0.0472085	2.415e-12	1.44145e-10
ETV1	0.0734399	2.43633e-12	1.44965e-10
KCND2	0.0354726	2.46687e-12	1.46327e-10
PEX26	-0.0797721	2.47498e-12	1.46353e-10
ZIC1	0.0431455	2.48439e-12	1.46456e-10
NF2	-0.117765	2.60661e-12	1.53189e-10
MBP	-0.232117	2.6251e-12	1.53802e-10
CRYBG3	0.0762369	2.65729e-12	1.55212e-10
RUNX1T1	0.130499	2.67566e-12	1.55808e-10
WDFY3	0.0903188	2.74195e-12	1.59183e-10
FHL5	0.0416135	2.7512e-12	1.59236e-10
SRRM4	0.0401498	2.77629e-12	1.60203e-10
STXBP6	0.0753288	2.78716e-12	1.60346e-10
PCP4	0.051894	2.84367e-12	1.63106e-10
CKAP2L	-0.168945	3.09536e-12	1.7701e-10
CDH18	0.0330216	3.10465e-12	1.77011e-10
CALCB	0.0399067	3.17726e-12	1.80612e-10
NRXN2	-0.189517	3.19565e-12	1.81118e-10
ZNF532	0.116011	3.23044e-12	1.82548e-10
POSTN	0.0561403	3.32786e-12	1.87499e-10
ADAM29	0.0358763	3.34247e-12	1.87768e-10
ADAMTS20	0.033349	3.36198e-12	1.8831e-10
PCSK6	-0.22569	3.43401e-12	1.91782e-10
MAMDC2	0.0459001	3.52639e-12	1.96368e-10
SLA2	-0.228313	3.73607e-12	2.07439e-10
ANK2	0.0440333	3.75914e-12	2.08115e-10
TMTC2	0.0869955	3.79665e-12	2.09584e-10
GRIA2	0.0328219	3.83397e-12	2.11034e-10
SYT14	0.0336454	3.85275e-12	2.1143e-10
PEAK1	0.0617347	3.86329e-12	2.1143e-10
ZMYND8	-0.201972	3.8817e-12	2.1183e-10
VAT1L	0.0501136	3.98613e-12	2.16909e-10
LAMA1	0.0452662	4.09718e-12	2.22318e-10
EDIL3	0.0372783	4.34437e-12	2.35063e-10
GRM5	0.0313254	4.48222e-12	2.41837e-10
IGSF5	0.0486738	4.49999e-12	2.42112e-10
ENOSF1	-0.148004	4.64878e-12	2.49415e-10
MYO6	0.0735913	4.70654e-12	2.51806e-10
CACNA2D1	0.0489844	4.76201e-12	2.53921e-10
SASH1	0.101358	4.77265e-12	2.53921e-10
SGCD	0.0501055	4.99361e-12	2.64939e-10
MYO5C	-0.135341	5.0174e-12	2.65464e-10
RGL1	0.0511992	5.06149e-12	2.67057e-10
MARCH11	0.0396956	5.10888e-12	2.68814e-10
SYNE2	0.0352085	5.19361e-12	2.72451e-10
ADAM18	0.0338018	5.20652e-12	2.72451e-10
ZNF66	0.0488444	5.2555e-12	2.74262e-10
PTPN14	0.117704	5.34163e-12	2.77998e-10
UNC5C	0.0480819	5.38764e-12	2.7963e-10
MIEF1	-0.196457	5.4066e-12	2.79854e-10
MGLL	-0.216628	5.51334e-12	2.84607e-10
CNTN5	0.0334664	5.69105e-12	2.92826e-10
SMIM12	-0.107052	5.7032e-12	2.92826e-10
GDF2	-0.528686	5.77995e-12	2.95971e-10
ZNF44	0.0904719	5.82231e-12	2.97342e-10
PIPOX	-0.0743366	5.86663e-12	2.98807e-10
MFSD2B	-0.133636	5.93109e-12	3.01287e-10
AGFG2	-0.135956	6.08603e-12	3.08337e-10
HJURP	-0.263482	6.19663e-12	3.1311e-10
PLD5	0.0403332	6.25811e-12	3.15382e-10
PCSK5	0.0740486	6.98268e-12	3.50972e-10
COL19A1	0.032736	7.35873e-12	3.68902e-10
GFRAL	0.0343716	7.38996e-12	3.69498e-10
HCRTR2	0.0350682	7.55159e-12	3.76594e-10
GPR156	0.0466062	7.58325e-12	3.77188e-10
LGMN	-0.32218	7.74958e-12	3.8446e-10
GSTM4	-0.148942	7.97937e-12	3.94722e-10
RSPH1	-0.288092	7.99778e-12	3.94722e-10
TRPM1	-0.101325	8.24576e-12	4.05912e-10
GALNT6	-0.220353	8.72522e-12	4.28411e-10
TPTE	0.0629667	9.022e-12	4.41847e-10
RNF180	0.0572855	9.11196e-12	4.45111e-10
SNX7	0.0691286	9.32951e-12	4.54576e-10
MSANTD3	-0.133497	9.46176e-12	4.59846e-10
PDE1A	0.0503084	9.78074e-12	4.74142e-10
ADCY8	0.0393724	9.80813e-12	4.74266e-10
PTGS1	-0.244478	1.01237e-11	4.88291e-10
SLC30A8	0.0412385	1.01799e-11	4.89765e-10
SYN2	0.0381145	1.02759e-11	4.91811e-10
COL22A1	0.0444005	1.02986e-11	4.91811e-10
ZCWPW2	0.041208	1.02997e-11	4.91811e-10
SPAM1	0.0409997	1.03473e-11	4.9285e-10
SH3GL2	0.0427618	1.04074e-11	4.94481e-10
SPAG16	0.0346499	1.05443e-11	4.99189e-10
ZBTB49	-0.19276	1.05785e-11	4.99189e-10
HPS4	-0.157235	1.05849e-11	4.99189e-10
TCP10L	-0.161628	1.09402e-11	5.14674e-10
STEAP1B	0.050766	1.14938e-11	5.3939e-10
ADCY2	0.0416711	1.16931e-11	5.47399e-10
ZNF728	0.0404342	1.20784e-11	5.63898e-10
FSTL5	0.0337694	1.21046e-11	5.63898e-10
LRP1B	0.0373993	1.21819e-11	5.66118e-10
MYH2	0.0502818	1.22241e-11	5.66698e-10
LRRTM4	0.0333123	1.26478e-11	5.84923e-10
PBXIP1	-0.230014	1.2748e-11	5.88132e-10
DNAH5	0.0366305	1.2917e-11	5.94492e-10
KCNU1	0.0408266	1.32161e-11	6.06795e-10
MYLPF	-0.262439	1.34404e-11	6.15614e-10
UXS1	-0.164875	1.37278e-11	6.27274e-10
LIPC	-0.0677456	1.40164e-11	6.38773e-10
SPTB	-0.15237	1.40463e-11	6.38773e-10
ATRNL1	0.0353221	1.47437e-11	6.68894e-10
TMEM9	-0.121108	1.48323e-11	6.70576e-10
POC1A	-0.238028	1.4851e-11	6.70576e-10
NCALD	0.0645404	1.50479e-11	6.77866e-10
SLC5A8	0.0408596	1.5176e-11	6.81467e-10
GPR139	0.0502927	1.51992e-11	6.81467e-10
CADM2	0.0350102	1.5365e-11	6.87288e-10
IL33	0.0829258	1.54456e-11	6.89277e-10
FBXW9	-0.293777	1.57785e-11	7.02492e-10
SUSD1	-0.105165	1.62257e-11	7.20725e-10
SEMA4D	-0.400346	1.66093e-11	7.36052e-10
TSHZ3	0.158513	1.72093e-11	7.60876e-10
ZEB1	0.103309	1.73928e-11	7.67211e-10
DGKD	-0.226318	1.7644e-11	7.765e-10
GSDMB	-0.181849	1.77062e-11	7.77443e-10
PTCHD4	0.0467738	1.7835e-11	7.81305e-10
ATP6V0A2	-0.164555	1.79104e-11	7.82811e-10
SEC14L5	-0.302741	1.86225e-11	8.12079e-10
INPP5B	-0.123201	1.89231e-11	8.23306e-10
TRIM10	-0.275984	1.8968e-11	8.23382e-10
CLU	-0.213442	1.91543e-11	8.29586e-10
EYA1	0.0552315	2.00193e-11	8.65088e-10
CASS4	-0.301851	2.03735e-11	8.78407e-10
PANX1	-0.171859	2.07209e-11	8.91372e-10
SLC26A7	0.0352598	2.12339e-11	9.11389e-10
SLC24A3	-0.275485	2.14739e-11	9.19623e-10
STC1	0.0902064	2.2767e-11	9.72819e-10
RPA1	-0.0939306	2.31126e-11	9.8538e-10
ZNF681	0.0658484	2.3221e-11	9.87798e-10
RBMS2	0.0877421	2.37864e-11	1.0096e-09
SEMA3E	0.0329014	2.40049e-11	1.01661e-09
NXPE4	0.0433465	2.44084e-11	1.03142e-09
RHBDD1	-0.151465	2.47487e-11	1.04349e-09
CLEC2L	-0.361099	2.52959e-11	1.06187e-09
FADS2	-0.144761	2.5348e-11	1.06187e-09
DOCK9	0.0992561	2.53515e-11	1.06187e-09
PPFIA1	-0.0990431	2.54415e-11	1.06331e-09
SNAP91	0.0347828	2.55294e-11	1.06466e-09
UGT8	0.0356358	2.74237e-11	1.14116e-09
ARHGAP44	0.0579585	2.79123e-11	1.15897e-09
TPK1	0.0401405	2.84072e-11	1.17696e-09
EGR2	0.0451908	2.89772e-11	1.19798e-09
MCHR2	0.0333657	2.90797e-11	1.1985e-09
PDE1C	0.0420906	2.91154e-11	1.1985e-09
RNF43	-0.112499	3.03347e-11	1.24601e-09
CCDC149	0.0618426	3.04769e-11	1.24916e-09
PCSK2	0.036462	3.1666e-11	1.29297e-09
MAGI2	0.041673	3.1727e-11	1.29297e-09
TENM3	0.0491522	3.17489e-11	1.29297e-09
CYYR1	0.129073	3.19694e-11	1.29918e-09
GABRB2	0.035771	3.23114e-11	1.31029e-09
HOXD3	0.0409415	3.29363e-11	1.33281e-09
GALC	0.0430365	3.36306e-11	1.35802e-09
ZFP14	0.0605654	3.41594e-11	1.37647e-09
TMEM117	0.0480811	3.45291e-11	1.38843e-09
IL20RA	-0.139831	3.47644e-11	1.39496e-09
NTN4	0.0901838	3.50183e-11	1.4022e-09
KCNQ3	0.040158	3.67215e-11	1.46732e-09
PROSER2	-0.348936	3.7589e-11	1.49885e-09
GABRG2	0.0336246	3.77921e-11	1.50381e-09
MEOX2	0.105351	3.85841e-11	1.53213e-09
GRHL2	0.0431692	3.90141e-11	1.546e-09
KCNQ4	-0.287009	3.96162e-11	1.5666e-09
MANBAL	-0.198135	3.97215e-11	1.56752e-09
ERGIC1	-0.207308	3.98511e-11	1.56939e-09
CPE	0.0629708	4.03393e-11	1.58535e-09
ZNF91	0.0826007	4.07079e-11	1.59655e-09
CORIN	0.0458902	4.20997e-11	1.64776e-09
ATP9B	-0.127367	4.22254e-11	1.6493e-09
TMC7	0.0780161	4.23941e-11	1.65056e-09
PCLO	0.0311059	4.24306e-11	1.65056e-09
EVL	-0.12137	4.29641e-11	1.66792e-09
CCDC57	-0.193566	4.35333e-11	1.68658e-09
ABCA12	0.0339897	4.53668e-11	1.75406e-09
CLVS1	0.0312135	4.56085e-11	1.75984e-09
COL5A2	0.061272	4.78412e-11	1.84227e-09
ZFP30	0.0310401	4.84207e-11	1.86084e-09
XYLT2	-0.403336	4.94329e-11	1.89592e-09
STK24	-0.229849	5.08343e-11	1.94429e-09
ATG14	-0.159153	5.08975e-11	1.94429e-09
UQCC2	-0.243143	5.18439e-11	1.97648e-09
HIC1	0.171145	5.21886e-11	1.984e-09
RAB39A	0.0637295	5.22488e-11	1.984e-09
ZNF732	0.0427552	5.37578e-11	2.03725e-09
GRIK2	0.0356811	5.51698e-11	2.08662e-09
LHFPL3	0.0289498	5.59719e-11	2.11277e-09
ZNF610	0.0549138	5.66511e-11	2.1315e-09
AGBL5	-0.187422	5.66911e-11	2.1315e-09
THBS2	0.0681929	5.69507e-11	2.13705e-09
ABCD2	0.0429331	5.75243e-11	2.15434e-09
ABCC3	-0.214912	5.84483e-11	2.18466e-09
DGKG	-0.218723	5.92203e-11	2.2092e-09
UNC79	0.0321138	6.00094e-11	2.23427e-09
CTD-3214H19.4	-0.111589	6.06857e-11	2.25505e-09
HUNK	0.0601727	6.15388e-11	2.28101e-09
EDAR	-0.215635	6.16231e-11	2.28101e-09
GLRA1	0.0373833	6.18894e-11	2.28644e-09
SLC4A10	0.0296942	6.28411e-11	2.31712e-09
PAX3	0.036	6.35499e-11	2.33874e-09
TG	-0.0919507	6.37551e-11	2.34177e-09
C3	-0.166401	6.40328e-11	2.34746e-09
ZNF257	0.0558056	6.55889e-11	2.3999e-09
ACTR3B	-0.104007	6.78416e-11	2.47716e-09
ROBO2	0.0378755	6.79599e-11	2.47716e-09
TFAP2C	0.0830139	6.86425e-11	2.49386e-09
MECR	-0.10204	6.88052e-11	2.49386e-09
DOK5	0.0548231	6.88097e-11	2.49386e-09
MB21D2	0.0735208	6.89963e-11	2.49589e-09
THSD7A	0.0781981	6.9281e-11	2.50145e-09
SPON1	0.0434579	7.12943e-11	2.56928e-09
MYH8	0.0489007	7.35439e-11	2.64265e-09
SNAP29	-0.189675	7.36068e-11	2.64265e-09
PRKCQ	-0.270472	7.41113e-11	2.65577e-09
USP21	-0.314984	7.45645e-11	2.66701e-09
HKR1	0.0724558	7.56019e-11	2.69906e-09
STK32A	0.0433845	7.65071e-11	2.72628e-09
ZC3H4	-0.182551	7.76179e-11	2.76071e-09
C1orf116	-0.180334	8.06023e-11	2.86153e-09
TBX5	0.0483453	8.38867e-11	2.97261e-09
MYO3A	0.0333761	8.41559e-11	2.97662e-09
RBPMS2	-0.465139	8.75568e-11	3.09119e-09
C1orf95	-0.283308	8.7894e-11	3.09737e-09
CERS3	0.0787602	8.83566e-11	3.10794e-09
PIGR	-0.200169	9.02706e-11	3.16943e-09
RAPGEF4	0.0728924	9.1466e-11	3.2055e-09
KITLG	0.0832165	9.32372e-11	3.26159e-09
CASC10	0.17492	9.39669e-11	3.28111e-09
WLS	0.0876131	9.89519e-11	3.44887e-09
SBF2	0.0563677	1.00126e-10	3.48344e-09
SH3PXD2A	-0.17505	1.01429e-10	3.52237e-09
ZNF486	0.0727387	1.0187e-10	3.53125e-09
LVRN	0.0884895	1.02612e-10	3.55053e-09
MTMR12	-0.123571	1.03406e-10	3.57153e-09
NOS1	0.0623896	1.04953e-10	3.61349e-09
KIAA1549	-0.142861	1.04999e-10	3.61349e-09
GLRA3	0.0359067	1.06631e-10	3.65802e-09
TMCC1	0.0694965	1.06676e-10	3.65802e-09
OSTN	0.081952	1.07565e-10	3.68187e-09
SLC35F2	0.0633115	1.08497e-10	3.70714e-09
CSRP1	-0.226315	1.0977e-10	3.74395e-09
SMIM21	-0.135771	1.10352e-10	3.75709e-09
OPRK1	0.0438441	1.10733e-10	3.76335e-09
RAMP1	-0.302621	1.12139e-10	3.80436e-09
GPRC5D	-0.242164	1.13942e-10	3.85866e-09
WDR64	0.0336964	1.14606e-10	3.87429e-09
ZFP42	0.081825	1.15147e-10	3.88569e-09
MAFB	0.147513	1.15358e-10	3.88597e-09
IGSF11	0.0340852	1.16622e-10	3.92161e-09
CAPZB	-0.171832	1.17708e-10	3.95117e-09
VPS36	0.0944166	1.21071e-10	4.05694e-09
ARSJ	0.0732009	1.2196e-10	4.07957e-09
MSI2	-0.13842	1.34736e-10	4.49905e-09
ZNF626	0.0592397	1.3565e-10	4.52165e-09
RP11-145E5.5	0.011346	1.3674e-10	4.55005e-09
ERN1	-0.106194	1.38467e-10	4.5995e-09
TNR	0.0383677	1.39653e-10	4.63085e-09
PAX9	0.0505876	1.40212e-10	4.64132e-09
CNR1	0.0677247	1.40793e-10	4.6525e-09
RGS6	-0.16106	1.42094e-10	4.68739e-09
MMP12	0.0691127	1.42523e-10	4.69343e-09
CCDC59	0.0330046	1.43204e-10	4.70168e-09
C17orf105	-0.385524	1.43266e-10	4.70168e-09
PCDH7	0.0689262	1.45141e-10	4.75506e-09
GNA14	0.061699	1.46357e-10	4.78668e-09
NKD1	-0.127057	1.46988e-10	4.79911e-09
NKAIN3	0.0309451	1.47479e-10	4.80691e-09
LRRIQ3	0.034161	1.47777e-10	4.80843e-09
WNT11	-0.314741	1.48105e-10	4.81025e-09
PIK3AP1	-0.0997635	1.48337e-10	4.81025e-09
CCDC67	0.0417265	1.48642e-10	4.81196e-09
TMPRSS11F	0.0357353	1.53041e-10	4.94599e-09
TIMD4	0.058628	1.55214e-10	5.00776e-09
PLPPR5	0.0387126	1.5675e-10	5.04879e-09
SYCP1	0.0322594	1.58948e-10	5.11096e-09
PALLD	0.0436332	1.59381e-10	5.11628e-09
IQCJ-SCHIP1	0.0258081	1.60148e-10	5.12987e-09
SPAG17	0.036671	1.60342e-10	5.12987e-09
SMARCAL1	-0.0966165	1.62734e-10	5.1977e-09
MACROD2	0.0475956	1.67629e-10	5.34509e-09
ADGRB3	0.031461	1.6809e-10	5.35085e-09
PCDH17	0.0639661	1.73807e-10	5.52367e-09
SFTA3	0.0440151	1.8418e-10	5.83413e-09
STON2	-0.136744	1.84188e-10	5.83413e-09
TRAPPC10	-0.107926	1.87649e-10	5.93394e-09
NCAPG2	-0.129111	1.89165e-10	5.96715e-09
SHISA9	0.0426445	1.89324e-10	5.96715e-09
KIF25	0.123954	1.89955e-10	5.97716e-09
LRRIQ1	0.030488	1.9742e-10	6.20184e-09
RCL1	-0.107095	1.99238e-10	6.24868e-09
TEC	-0.164596	2.01037e-10	6.29476e-09
MAP2K6	0.0528314	2.08585e-10	6.52042e-09
PSG8	0.0328569	2.09395e-10	6.53299e-09
SLC6A15	0.0335049	2.09671e-10	6.53299e-09
TMCC3	0.121688	2.10143e-10	6.53703e-09
FAM131B	-0.367342	2.10709e-10	6.54397e-09
KIAA1328	0.035313	2.14971e-10	6.66549e-09
EPHA3	0.0432148	2.15809e-10	6.68063e-09
EPM2A	0.0389729	2.20347e-10	6.81009e-09
TMC5	0.0524008	2.20748e-10	6.81145e-09
STOX2	0.106163	2.21265e-10	6.81638e-09
CMTM5	-0.364311	2.23051e-10	6.86035e-09
GNGT1	0.0299719	2.24307e-10	6.88787e-09
LAMC1	0.131345	2.28058e-10	6.97177e-09
ZNF99	0.0434606	2.28289e-10	6.97177e-09
ECM1	-0.318205	2.28467e-10	6.97177e-09
GFI1B	-0.150597	2.28499e-10	6.97177e-09
EDEM2	-0.113198	2.32507e-10	7.08274e-09
ZNF565	0.0474853	2.39343e-10	7.27593e-09
C9orf92	0.0731827	2.39611e-10	7.27593e-09
ADAMTS12	0.0452057	2.52165e-10	7.645e-09
GABRA6	0.0310203	2.56509e-10	7.76438e-09
NLRX1	-0.308459	2.56936e-10	7.76498e-09
IP6K3	-0.224776	2.60612e-10	7.86366e-09
CD9	-0.31497	2.64261e-10	7.95528e-09
LSAMP	0.0334342	2.64482e-10	7.95528e-09
STXBP5L	0.0294273	2.65558e-10	7.9751e-09
TGFBR3	0.117583	2.69081e-10	8.06821e-09
SATB2	0.0514274	2.70884e-10	8.10954e-09
FAM83D	-0.220723	2.77308e-10	8.28887e-09
TFAM	0.0981375	2.8012e-10	8.35984e-09
FBXW8	-0.0737257	2.81011e-10	8.37335e-09
LAMB1	0.0739621	2.8307e-10	8.42156e-09
TSPAN12	0.0974904	2.90485e-10	8.62873e-09
ADCY3	-0.313105	2.92173e-10	8.66539e-09
ADGRL3	0.034785	2.96223e-10	8.77186e-09
PYROXD2	-0.134711	2.98102e-10	8.81385e-09
SLC13A3	-0.0814766	2.98652e-10	8.81648e-09
GRIN2B	0.0431486	3.11506e-10	9.17864e-09
ITGB5	-0.134462	3.11881e-10	9.17864e-09
SLC20A2	-0.108689	3.15341e-10	9.25825e-09
ZNF569	0.037027	3.15556e-10	9.25825e-09
UBE2O	-0.206469	3.17713e-10	9.30724e-09
EEFSEC	-0.0810231	3.1836e-10	9.3119e-09
PAPPA2	0.0443252	3.21567e-10	9.39133e-09
RNF157	-0.0864921	3.22268e-10	9.39742e-09
EYA4	0.052777	3.35e-10	9.7538e-09
NIPAL3	-0.166435	3.36062e-10	9.76983e-09
KCNC2	0.0332654	3.42972e-10	9.95556e-09
CDH7	0.0332348	3.45009e-10	9.99949e-09
LYZL6	-0.176577	3.48605e-10	1.00884e-08
CREBRF	0.0813815	3.57958e-10	1.03434e-08
SLC4A8	-0.0823428	3.59504e-10	1.03724e-08
BDP1	0.0507164	3.60958e-10	1.03987e-08
SEL1L2	0.0700092	3.62812e-10	1.04363e-08
TMEM99	0.0671938	3.64814e-10	1.04781e-08
TEX26	0.0485436	3.67739e-10	1.05463e-08
SYT6	-0.133614	3.6847e-10	1.05514e-08
TPO	0.0630673	3.77223e-10	1.07842e-08
DMRT2	0.0830495	3.78233e-10	1.07842e-08
SYT10	0.0362555	3.78293e-10	1.07842e-08
HTR1E	0.0350373	3.80885e-10	1.08419e-08
EFCAB1	0.0764372	3.83952e-10	1.09129e-08
EPHX2	-0.153897	3.85514e-10	1.0941e-08
BMP4	0.113755	3.8908e-10	1.10259e-08
NPFFR2	0.0356612	3.94829e-10	1.11722e-08
DPYSL3	0.0850626	4.07973e-10	1.1527e-08
ZNF345	0.0282005	4.16823e-10	1.17597e-08
MTSS1	-0.161676	4.23502e-10	1.19305e-08
MYO10	0.100512	4.29817e-10	1.20906e-08
CAPN14	-0.164257	4.38598e-10	1.23194e-08
TRAPPC9	-0.0840338	4.53757e-10	1.27265e-08
PTK7	-0.148731	4.63551e-10	1.29822e-08
HTR2A	-0.137255	4.66382e-10	1.30423e-08
KL	0.107796	4.85016e-10	1.35436e-08
RALYL	0.0320472	4.91894e-10	1.37156e-08
ABCC12	0.0497696	5.01307e-10	1.39577e-08
BNIP3	-0.256793	5.1005e-10	1.41804e-08
GALNT3	0.0823402	5.20872e-10	1.44602e-08
GRID2	0.0287506	5.26338e-10	1.45908e-08
MFAP3L	-0.193429	5.43221e-10	1.5037e-08
OR4N2	0.0467105	5.47088e-10	1.51221e-08
CCDC134	-0.158746	5.49652e-10	1.5171e-08
ZNF263	0.0839334	5.55802e-10	1.53186e-08
GMPPA	-0.262202	5.60348e-10	1.54217e-08
BMPR2	0.1082	5.63245e-10	1.54761e-08
SLC8A3	-0.10956	5.63946e-10	1.54761e-08
RAB6B	-0.1631	5.75242e-10	1.57634e-08
SLC22A23	-0.163563	5.77499e-10	1.58026e-08
PARM1	0.0566198	5.79562e-10	1.58364e-08
SIN3B	-0.251837	5.81446e-10	1.58652e-08
SLC10A2	0.0444715	5.84812e-10	1.59343e-08
ZNF677	0.0568467	5.87267e-10	1.59783e-08
SAMD12	0.072352	5.89754e-10	1.60232e-08
SNCAIP	0.0785531	6.01179e-10	1.63104e-08
ACP2	-0.253285	6.06235e-10	1.64242e-08
AC002310.13	-0.135478	6.07719e-10	1.64411e-08
PACRGL	0.0294653	6.09914e-10	1.64772e-08
VASH1	-0.345095	6.15092e-10	1.65936e-08
CCDC178	0.0289648	6.41702e-10	1.7287e-08
LMLN	-0.107576	6.50868e-10	1.75093e-08
CCM2	-0.0952791	6.58924e-10	1.76989e-08
TNIK	-0.148025	6.59769e-10	1.76989e-08
ZNF479	0.0384408	6.65801e-10	1.78356e-08
EMX2	0.0947588	6.83013e-10	1.82711e-08
GRK4	-0.138512	6.91724e-10	1.84782e-08
TRIM15	-0.211909	7.12531e-10	1.90075e-08
APBA2	-0.220605	7.20403e-10	1.91906e-08
GSTA5	-0.0450805	7.27174e-10	1.9344e-08
CLSTN2	0.0371152	7.33486e-10	1.94848e-08
ZNF679	0.041508	7.36642e-10	1.95415e-08
PLEKHG1	0.110006	7.4149e-10	1.96428e-08
PPP1R3A	0.0313563	7.46701e-10	1.97534e-08
ERC2	0.0359475	7.53476e-10	1.99051e-08
TSPAN19	0.0417253	7.62703e-10	2.0121e-08
KSR1	-0.197597	7.6655e-10	2.01946e-08
NMNAT2	0.0576534	7.68729e-10	2.02241e-08
BDNF	-0.206104	7.72987e-10	2.03082e-08
ST3GAL3	-0.0615174	7.88387e-10	2.06843e-08
CNTNAP3B	0.0183191	8.05391e-10	2.11015e-08
SDK1	0.0628197	8.11038e-10	2.12203e-08
ADARB1	-0.173933	8.18613e-10	2.13727e-08
SOX6	0.0413576	8.191e-10	2.13727e-08
YIPF7	0.0385349	8.23526e-10	2.14327e-08
STRIP2	-0.10275	8.23644e-10	2.14327e-08
ZNF560	0.0366954	8.25388e-10	2.14489e-08
ITPR1	-0.111772	8.30313e-10	2.15475e-08
RFX2	-0.0802215	8.32619e-10	2.1578e-08
DOLPP1	-0.204478	8.36346e-10	2.16453e-08
MYL9	-0.506796	8.45521e-10	2.18531e-08
EHD3	-0.284387	8.48255e-10	2.18941e-08
LDLRAD4	-0.16893	8.68368e-10	2.2383e-08
FXN	-0.135877	8.73391e-10	2.24822e-08
PAPD7	-0.167074	8.85555e-10	2.27646e-08
UBASH3B	-0.307525	9.1418e-10	2.34678e-08
CLEC19A	0.0452928	9.15367e-10	2.34678e-08
HTT	-0.0660241	9.22451e-10	2.36177e-08
GDF6	0.0714989	9.30241e-10	2.37853e-08
FGF10	0.0388045	9.39785e-10	2.39972e-08
ITGBL1	0.0577886	9.76257e-10	2.48952e-08
NXPE1	0.0396995	9.79851e-10	2.49535e-08
PITRM1	-0.137126	9.97973e-10	2.53812e-08
GJA1	0.114065	9.99838e-10	2.53948e-08
BRINP3	0.0268436	1.00742e-09	2.55264e-08
CD84	-0.180597	1.00769e-09	2.55264e-08
TPRXL	0.0304729	1.02333e-09	2.58882e-08
KIAA1549L	0.0502501	1.02633e-09	2.59297e-08
ZNF716	0.0385101	1.03504e-09	2.61152e-08
FGF14	0.0492024	1.04133e-09	2.62394e-08
ZNF566	0.050299	1.04768e-09	2.63647e-08
SPSB4	-0.145576	1.05392e-09	2.64867e-08
C17orf51	0.0728298	1.06789e-09	2.68024e-08
USP29	0.0521218	1.08834e-09	2.7269e-08
NLRP8	0.0450445	1.08933e-09	2.7269e-08
NDUFS2	-0.139324	1.09734e-09	2.74335e-08
PITPNC1	-0.134133	1.10848e-09	2.76757e-08
CLVS2	0.0358098	1.13759e-09	2.83656e-08
ACTN1	-0.286258	1.15001e-09	2.86379e-08
MICAL3	-0.140502	1.1563e-09	2.8757e-08
TEX264	-0.14377	1.16029e-09	2.88188e-08
RFX4	0.0344296	1.18745e-09	2.94549e-08
KCNB2	0.034697	1.19325e-09	2.95605e-08
C7	0.0596663	1.19835e-09	2.96484e-08
VPS37C	-0.277788	1.22278e-09	3.02137e-08
RCAN3	-0.139723	1.22467e-09	3.02212e-08
CCDC127	-0.237282	1.22627e-09	3.02217e-08
NR2F1	0.0838228	1.22978e-09	3.0269e-08
PARVA	0.0844522	1.24564e-09	3.062e-08
ADAMTS4	-0.21416	1.24777e-09	3.06328e-08
UBTD2	0.0841626	1.25969e-09	3.08859e-08
ELP6	-0.150949	1.27016e-09	3.11026e-08
MED30	0.103324	1.2743e-09	3.1164e-08
SOBP	0.0490012	1.28093e-09	3.12862e-08
SLC7A1	-0.264447	1.31517e-09	3.20815e-08
ELMOD1	0.0388881	1.3391e-09	3.26236e-08
CHSY3	0.050336	1.35033e-09	3.28552e-08
TMEM232	0.0313134	1.3614e-09	3.30825e-08
ZNF529	0.0404506	1.37232e-09	3.33053e-08
PDLIM3	0.0883484	1.38071e-09	3.34664e-08
CCDC60	0.0402183	1.4333e-09	3.46972e-08
FAM65C	-0.238602	1.44062e-09	3.48302e-08
PARVB	-0.318236	1.45197e-09	3.50601e-08
DNTTIP1	-0.190948	1.45713e-09	3.51405e-08
DIO2	0.0341453	1.46102e-09	3.51898e-08
SUFU	-0.101664	1.48461e-09	3.56971e-08
NLRP13	0.0421122	1.48582e-09	3.56971e-08
ZNF141	0.0500725	1.5208e-09	3.64916e-08
TMPRSS3	-0.259336	1.52366e-09	3.65144e-08
FAM78B	0.0477651	1.52713e-09	3.65517e-08
KIAA1211	-0.152874	1.54343e-09	3.68855e-08
SDR9C7	-0.177121	1.54494e-09	3.68855e-08
ANO4	0.029531	1.55968e-09	3.71504e-08
SLC6A4	-0.169492	1.55993e-09	3.71504e-08
CAMK2A	-0.163248	1.5633e-09	3.71611e-08
MCPH1	-0.0713253	1.56467e-09	3.71611e-08
NCKAP5	0.0631945	1.56621e-09	3.71611e-08
SYT1	0.0367731	1.59e-09	3.76787e-08
2004-09-01	-0.165769	1.60086e-09	3.78499e-08
PSG7	0.0235789	1.60119e-09	3.78499e-08
FZD10	0.129793	1.63813e-09	3.86752e-08
CTD-3088G3.8	-0.168966	1.64432e-09	3.87734e-08
KCNH7	0.0429239	1.65461e-09	3.89555e-08
SAG	-0.22964	1.65612e-09	3.89555e-08
ZNF804B	0.0317497	1.6741e-09	3.93301e-08
CATSPER1	-0.335958	1.67696e-09	3.93488e-08
CD2BP2	-0.38195	1.68253e-09	3.9431e-08
CCDC92	-0.160027	1.71811e-09	4.02156e-08
TBXAS1	-0.188798	1.74001e-09	4.06783e-08
PNLIP	0.0461447	1.77595e-09	4.14677e-08
FSIP2	0.0358061	1.78097e-09	4.15342e-08
NVL	0.0530048	1.80319e-09	4.19228e-08
ZNF583	0.0373074	1.80401e-09	4.19228e-08
KIAA1217	0.0569672	1.80422e-09	4.19228e-08
CLEC16A	-0.103532	1.81506e-09	4.21234e-08
SMPDL3A	0.12553	1.85431e-09	4.29823e-08
IL19	-0.0926326	1.89097e-09	4.37789e-08
PDLIM1	-0.155014	1.9307e-09	4.46444e-08
DLG4	-0.131314	1.9549e-09	4.51495e-08
HNF4A	-0.142053	1.99381e-09	4.59925e-08
ZNF383	0.0593261	2.00696e-09	4.62399e-08
SIPA1L2	0.0972964	2.01862e-09	4.64525e-08
NCEH1	0.0594225	2.03391e-09	4.67481e-08
C11orf49	-0.0717315	2.0435e-09	4.68613e-08
NLRP5	0.0412688	2.04374e-09	4.68613e-08
UTS2B	0.0636271	2.05898e-09	4.71541e-08
DLK1	-0.299976	2.08512e-09	4.76955e-08
UNC13C	0.0304427	2.10024e-09	4.7984e-08
ANKRD7	0.0320194	2.11745e-09	4.83192e-08
DCDC1	0.0350434	2.15107e-09	4.90281e-08
ZNF534	0.0400321	2.15666e-09	4.90433e-08
SYT16	0.0310515	2.15688e-09	4.90433e-08
EFCAB6	-0.107431	2.17347e-09	4.93618e-08
FJX1	0.153883	2.183e-09	4.95193e-08
CCSER1	0.0305605	2.19606e-09	4.97566e-08
KBTBD12	-0.124786	2.22426e-09	5.03358e-08
ZIC4	0.029496	2.25602e-09	5.09942e-08
MYH7	-0.154651	2.27733e-09	5.14149e-08
VAC14	-0.236901	2.30043e-09	5.18751e-08
DAP	-0.11973	2.30641e-09	5.19487e-08
DNAH6	0.0417318	2.3461e-09	5.27804e-08
ATP2A2	-0.110389	2.35475e-09	5.29127e-08
NRN1	0.11844	2.39834e-09	5.38287e-08
APBB2	0.120715	2.40437e-09	5.39007e-08
RBFOX1	0.0312525	2.4156e-09	5.4089e-08
F13A1	-0.191295	2.45934e-09	5.50039e-08
ANK1	-0.141953	2.48245e-09	5.54559e-08
CHD1L	-0.0915027	2.49427e-09	5.56e-08
ALOX12	-0.255265	2.49472e-09	5.56e-08
EDNRA	0.0466282	2.52342e-09	5.6174e-08
CYP4B1	0.0403683	2.52971e-09	5.62485e-08
TRIP13	-0.15582	2.56033e-09	5.68632e-08
ZNF720	0.0401058	2.56711e-09	5.69475e-08
DHX32	0.0595194	2.58357e-09	5.72462e-08
CNTNAP4	0.0497526	2.59339e-09	5.73971e-08
ZNF138	0.0503329	2.61566e-09	5.7823e-08
SHCBP1L	0.041418	2.62474e-09	5.79568e-08
CAND2	-0.118103	2.63226e-09	5.80204e-08
PKIB	0.0341718	2.6337e-09	5.80204e-08
MYBPHL	-0.325302	2.64021e-09	5.80968e-08
TLN1	-0.244541	2.64829e-09	5.82076e-08
AHDC1	-0.183631	2.66383e-09	5.84818e-08
FAM83F	-0.144751	2.73646e-09	6.00074e-08
VSTM2A	0.0378055	2.74544e-09	6.01351e-08
GFOD1	-0.122271	2.80012e-09	6.12626e-08
EGFLAM	0.0383658	2.80363e-09	6.12693e-08
ZSCAN18	0.0522734	2.87435e-09	6.2743e-08
CEP85L	0.0554903	2.88323e-09	6.28648e-08
SUSD3	-0.200386	2.90711e-09	6.32482e-08
DDO	-0.204527	2.90743e-09	6.32482e-08
SAMD14	-0.231175	2.95153e-09	6.41346e-08
ATP6V0A4	-0.0801206	2.96343e-09	6.43199e-08
MSH4	0.0333159	2.97739e-09	6.45495e-08
NSFL1C	-0.0782035	3.04951e-09	6.60382e-08
IQGAP2	-0.100075	3.08499e-09	6.67309e-08
PI15	0.0467518	3.0963e-09	6.68996e-08
ASAP2	-0.268046	3.18103e-09	6.86527e-08
LBX1	0.119521	3.22186e-09	6.94554e-08
BMP2	0.139831	3.23557e-09	6.96724e-08
EML5	0.0322691	3.28214e-09	7.05957e-08
RD3	-0.160378	3.32442e-09	7.13818e-08
SNX29	-0.0880983	3.32617e-09	7.13818e-08
STPG2	0.0340588	3.35353e-09	7.18882e-08
SYNE1	0.0589033	3.3645e-09	7.20426e-08
TREML2	-0.254519	3.37077e-09	7.20563e-08
KIF5A	-0.131532	3.37269e-09	7.20563e-08
SYK	-0.180731	3.4445e-09	7.34516e-08
CACNA1S	-0.139491	3.44569e-09	7.34516e-08
PTGFR	0.0466336	3.45368e-09	7.35399e-08
SLAMF1	-0.102356	3.4817e-09	7.4054e-08
APPL2	-0.132314	3.53535e-09	7.51114e-08
SLAMF6	-0.0914049	3.54176e-09	7.51641e-08
SYNPO2L	-0.160584	3.57245e-09	7.57313e-08
CNTN1	0.0328015	3.58184e-09	7.5846e-08
PRDM6	0.0537417	3.60956e-09	7.63198e-08
DSC3	0.0358278	3.6122e-09	7.63198e-08
CHRNA2	-0.271813	3.64769e-09	7.69844e-08
CLIC6	-0.10766	3.66373e-09	7.72376e-08
GRB10	-0.123641	3.69357e-09	7.77808e-08
PPIF	-0.421127	3.71177e-09	7.80767e-08
AUNIP	-0.141213	3.7158e-09	7.80767e-08
PDK2	-0.199902	3.74506e-09	7.8605e-08
SIAE	-0.0685162	3.78836e-09	7.94085e-08
CSRNP3	0.0466125	3.7951e-09	7.94085e-08
ANHX	0.0591394	3.79581e-09	7.94085e-08
HSDL1	-0.119984	3.80218e-09	7.94547e-08
FGF9	0.0560853	3.8369e-09	8.00927e-08
TET3	-0.132016	3.84484e-09	8.01707e-08
PPIB	-0.225983	3.87798e-09	8.07736e-08
MARCH5	0.0662913	3.91597e-09	8.14761e-08
ZIM2	0.0215554	3.94042e-09	8.18956e-08
ASB8	-0.105527	4.10641e-09	8.52527e-08
SLC2A1	-0.24956	4.14806e-09	8.60238e-08
CA13	-0.103155	4.16538e-09	8.62893e-08
MYO9A	0.0392634	4.17098e-09	8.63117e-08
TRPV3	-0.127173	4.24158e-09	8.76777e-08
NPHS2	0.0380306	4.25028e-09	8.77625e-08
VIL1	-0.143778	4.27883e-09	8.82567e-08
IQSEC3	-0.12199	4.30363e-09	8.86724e-08
SCCPDH	-0.114426	4.33166e-09	8.91538e-08
PLA1A	-0.136291	4.38391e-09	9.0132e-08
IDH3A	-0.074401	4.59871e-09	9.44465e-08
GCNT3	-0.0577449	4.67983e-09	9.60015e-08
DNAJB2	-0.351567	4.68447e-09	9.60015e-08
GNAO1	-0.131777	4.69141e-09	9.60406e-08
MAML3	-0.0743529	5.12127e-09	1.04658e-07
PRTFDC1	-0.185491	5.12805e-09	1.04658e-07
TGFBRAP1	-0.0710449	5.1288e-09	1.04658e-07
CEMIP	-0.125196	5.28786e-09	1.07789e-07
C12orf40	0.015957	5.35201e-09	1.0898e-07
RNF122	-0.202015	5.38549e-09	1.09545e-07
TFAP2D	0.0338889	5.39511e-09	1.09624e-07
IL2RB	-0.154511	5.59459e-09	1.13557e-07
CPD	0.0738607	5.69613e-09	1.15495e-07
NEK10	0.0436129	5.81151e-09	1.17709e-07
WSCD2	0.0421129	5.82414e-09	1.1784e-07
RADIL	-0.25997	5.86493e-09	1.18444e-07
WSCD1	0.0404988	5.86639e-09	1.18444e-07
EML1	0.080436	5.90395e-09	1.19077e-07
PQLC2	-0.321273	5.94887e-09	1.19856e-07
ZNF862	-0.195258	5.96159e-09	1.19986e-07
ECE1	-0.21401	5.97642e-09	1.20157e-07
ARHGAP29	0.0990744	6.04261e-09	1.21361e-07
RAB11FIP3	-0.192756	6.11471e-09	1.2268e-07
ZFYVE9	0.0518585	6.16396e-09	1.23538e-07
L3MBTL1	-0.0655874	6.28185e-09	1.25769e-07
ADAMTS5	0.0981684	6.32134e-09	1.26427e-07
KRI1	-0.246762	6.39523e-09	1.27771e-07
PHYHIPL	0.0551732	6.50514e-09	1.29831e-07
MYH1	0.0507544	6.57615e-09	1.30986e-07
STRN4	-0.341818	6.57671e-09	1.30986e-07
C12orf75	-0.121228	6.63942e-09	1.32097e-07
FHL2	-0.146173	6.67083e-09	1.32466e-07
LRP8	-0.143461	6.67186e-09	1.32466e-07
CD244	-0.136231	6.7396e-09	1.33672e-07
SCNN1B	0.0458431	6.89728e-09	1.36658e-07
LRRC55	0.102462	7.14037e-09	1.41328e-07
KRT2	-0.21519	7.33958e-09	1.4512e-07
IMPA2	-0.142746	7.404e-09	1.46242e-07
BRDT	0.0389859	7.42101e-09	1.46363e-07
ST6GALNAC5	0.0379974	7.42543e-09	1.46363e-07
ARHGEF7	-0.0747376	7.43638e-09	1.46428e-07
PRR5L	-0.142452	7.51429e-09	1.47809e-07
ANXA9	-0.19613	7.53161e-09	1.47998e-07
THSD1	0.0900005	7.58976e-09	1.48987e-07
LAT	-0.426355	7.66474e-09	1.50304e-07
VANGL2	-0.156837	7.74118e-09	1.51648e-07
ZNF613	0.0242257	7.75147e-09	1.51694e-07
SMURF2	0.0834452	7.79677e-09	1.52424e-07
GIT1	-0.215798	7.91128e-09	1.54505e-07
ZNF329	0.0604928	7.93097e-09	1.54731e-07
SV2A	-0.113214	7.95783e-09	1.55096e-07
C9orf84	0.0621009	7.97233e-09	1.55221e-07
C2orf76	-0.104467	7.9987e-09	1.55576e-07
MRPS5	0.0635247	8.07996e-09	1.56996e-07
ZNF492	0.0367009	8.11971e-09	1.57608e-07
C1RL	-0.146586	8.31634e-09	1.61261e-07
RFC3	0.048248	8.45706e-09	1.63823e-07
USP54	0.0333169	8.67748e-09	1.67923e-07
TTC7B	-0.131866	8.69481e-09	1.68088e-07
KRTAP19-3	0.0392891	8.77188e-09	1.69406e-07
TTC39A	-0.107624	8.78724e-09	1.69532e-07
ARMC9	-0.111036	8.79947e-09	1.69596e-07
ADAMTS16	0.0593943	8.82035e-09	1.69827e-07
PAX1	0.0594965	8.8464e-09	1.70157e-07
PITX2	0.0541584	8.90476e-09	1.71108e-07
SLCO3A1	-0.174149	9.00764e-09	1.72911e-07
RGS16	-0.321822	9.10744e-09	1.74651e-07
RGS20	0.0343813	9.17831e-09	1.75833e-07
IQCE	-0.319864	9.19014e-09	1.75884e-07
MYH4	0.0440628	9.21414e-09	1.76138e-07
RBM15B	-0.246116	9.22189e-09	1.76138e-07
LRP4	-0.0947462	9.2708e-09	1.76895e-07
OLFM4	0.153123	9.34102e-09	1.78057e-07
RSPH14	-0.0682026	9.37974e-09	1.78617e-07
KIAA2012	-0.0469135	9.55766e-09	1.81824e-07
ZNF85	0.0497798	9.70397e-09	1.84424e-07
ASRGL1	-0.153587	9.82327e-09	1.86505e-07
SERP2	-0.125065	9.96718e-09	1.8905e-07
ACTR3C	-0.0754979	9.98032e-09	1.89111e-07
TMEM104	-0.168205	9.99321e-09	1.89168e-07
C11orf65	0.0216293	1.00573e-08	1.90193e-07
NOVA2	0.0945403	1.00826e-08	1.90483e-07
CSMD3	0.0250982	1.01815e-08	1.92161e-07
NTRK3	0.0394413	1.03075e-08	1.94347e-07
PPARG	0.112371	1.03359e-08	1.94689e-07
DRD3	0.0352454	1.03622e-08	1.94993e-07
CXCL5	-0.328023	1.03888e-08	1.95301e-07
MRVI1	-0.150654	1.04187e-08	1.95671e-07
PSEN2	-0.204158	1.04794e-08	1.96471e-07
NR2F2	0.0620515	1.04819e-08	1.96471e-07
TMEM106A	-0.190809	1.05689e-08	1.97907e-07
SNRNP40	-0.115369	1.0613e-08	1.98356e-07
DNAAF1	-0.0974356	1.06136e-08	1.98356e-07
LRRC1	0.0697858	1.07393e-08	2.00509e-07
C3orf20	-0.141459	1.07913e-08	2.01282e-07
GHRH	-0.183362	1.08781e-08	2.02704e-07
TNPO1	0.0891557	1.10212e-08	2.05171e-07
NRCAM	0.0347049	1.12477e-08	2.09052e-07
SKIL	0.14785	1.12516e-08	2.09052e-07
NOP14	-0.209424	1.1332e-08	2.10342e-07
MAGI1	0.132834	1.14067e-08	2.11521e-07
FAM73B	-0.178135	1.14562e-08	2.12235e-07
CD226	-0.169075	1.15246e-08	2.13262e-07
FOXL2	0.150972	1.1534e-08	2.13262e-07
TFAP2B	0.0480186	1.15545e-08	2.13434e-07
ZNF404	0.0379246	1.17298e-08	2.16433e-07
ISL2	0.138189	1.17502e-08	2.16433e-07
TCF20	-0.0790162	1.17597e-08	2.16433e-07
SERPINE2	-0.15048	1.17622e-08	2.16433e-07
SOWAHC	0.171101	1.20301e-08	2.21149e-07
CPEB3	0.0635319	1.20968e-08	2.22162e-07
DNAJC16	-0.0827481	1.22367e-08	2.24516e-07
RFTN2	0.0616773	1.22899e-08	2.25275e-07
TGM5	-0.141765	1.24846e-08	2.28624e-07
VWC2	0.0181957	1.25645e-08	2.29564e-07
MAD1L1	-0.259932	1.25683e-08	2.29564e-07
FAM46A	0.0546563	1.25719e-08	2.29564e-07
FABP6	-0.133305	1.26446e-08	2.30671e-07
CYP2R1	0.11311	1.26891e-08	2.31261e-07
PDE7B	0.0581404	1.27562e-08	2.32262e-07
C12orf50	0.0328899	1.27862e-08	2.32587e-07
TMPRSS11B	0.0388892	1.28413e-08	2.33367e-07
DTNB	-0.083946	1.28569e-08	2.33428e-07
ZNF611	0.0767837	1.29976e-08	2.35759e-07
PAK7	0.0284266	1.31154e-08	2.37539e-07
GCSAML	-0.137686	1.31219e-08	2.37539e-07
PLPPR4	0.0673391	1.3133e-08	2.37539e-07
SDC4	-0.168352	1.3367e-08	2.41542e-07
CAMTA1	-0.102808	1.33962e-08	2.41841e-07
NTRK2	0.0431151	1.34116e-08	2.41889e-07
MASP1	-0.103647	1.34729e-08	2.42767e-07
EPHB1	0.0367791	1.36315e-08	2.45393e-07
COL4A3	0.0334276	1.37082e-08	2.4654e-07
MLEC	-0.167878	1.37523e-08	2.47102e-07
SPTY2D1	0.0760223	1.40336e-08	2.5192e-07
FXYD7	-0.194907	1.40756e-08	2.52436e-07
TNS1	-0.160243	1.41271e-08	2.52975e-07
TSPAN33	-0.140232	1.41322e-08	2.52975e-07
CRELD2	-0.270674	1.42471e-08	2.54794e-07
MUC16	0.0323679	1.44728e-08	2.58588e-07
RPAP2	0.0531861	1.48315e-08	2.64749e-07
NT5M	-0.10718	1.50413e-08	2.68243e-07
PYGM	-0.275	1.52567e-08	2.71832e-07
UBE2D1	0.100776	1.53252e-08	2.72797e-07
CCDC86	-0.209095	1.55775e-08	2.77031e-07
TMPRSS13	-0.208262	1.56629e-08	2.7829e-07
CBX1	0.0909071	1.57261e-08	2.79152e-07
SLC25A11	-0.373707	1.57447e-08	2.79223e-07
PFKP	-0.202516	1.58368e-08	2.80596e-07
TMEM101	-0.163472	1.59144e-08	2.81709e-07
MYCBPAP	-0.175796	1.59551e-08	2.82168e-07
NCAPD3	-0.0790982	1.60969e-08	2.84414e-07
KAZN	-0.167235	1.62093e-08	2.85935e-07
RECQL5	-0.127579	1.62129e-08	2.85935e-07
COLQ	-0.0814437	1.62966e-08	2.87145e-07
IQGAP1	0.114283	1.63289e-08	2.87263e-07
ZKSCAN7	0.0340822	1.63334e-08	2.87263e-07
GRP	0.0588191	1.63575e-08	2.87422e-07
IRX2	0.094337	1.6475e-08	2.89222e-07
SSRP1	-0.142062	1.6572e-08	2.90656e-07
SIL1	-0.0303015	1.66296e-08	2.91399e-07
SGCG	0.0343541	1.69561e-08	2.96848e-07
APOBEC3G	-0.101159	1.69789e-08	2.96975e-07
BMS1	-0.0851721	1.71029e-08	2.98849e-07
YAP1	0.116345	1.71173e-08	2.98849e-07
PDGFRB	-0.154189	1.7247e-08	3.00838e-07
NTNG1	0.0271736	1.72656e-08	3.00888e-07
SNX25	0.0634375	1.74824e-08	3.04389e-07
NOL4L	-0.22599	1.76698e-08	3.07359e-07
ZNF382	0.0459127	1.76852e-08	3.07359e-07
CDC16	-0.135456	1.78396e-08	3.0976e-07
CCDC27	-0.155897	1.80528e-08	3.13177e-07
ADGRE1	-0.112919	1.82098e-08	3.15615e-07
FZD8	0.14284	1.82631e-08	3.16251e-07
PGAP3	-0.118542	1.83342e-08	3.17194e-07
TPTE2	0.0270284	1.84117e-08	3.18248e-07
TRIM2	0.0422745	1.8541e-08	3.20194e-07
ENO3	-0.193602	1.86259e-08	3.21367e-07
GPR108	-0.295706	1.86553e-08	3.21578e-07
PITPNM2	-0.15611	1.86717e-08	3.21578e-07
OIT3	-0.0645857	1.87697e-08	3.22974e-07
CD5	-0.233735	1.89743e-08	3.26201e-07
TMCO5A	0.0356307	1.92853e-08	3.31249e-07
GABRA4	0.0331244	1.93676e-08	3.32364e-07
ZNF391	0.0424494	1.9419e-08	3.32946e-07
CSMD2	0.031704	1.9457e-08	3.333e-07
KLHL6	-0.118175	1.96106e-08	3.35629e-07
EXOC6B	0.0386023	1.97439e-08	3.37609e-07
GRM2	-0.17125	1.97799e-08	3.37857e-07
ABCB5	-0.0957791	1.97938e-08	3.37857e-07
CD68	-0.537371	1.9871e-08	3.3859e-07
ZNF117	0.0236502	1.98722e-08	3.3859e-07
DOCK4	0.0839752	2.0112e-08	3.4237e-07
ADCY6	-0.293587	2.01812e-08	3.43243e-07
ZDHHC17	0.0760376	2.02204e-08	3.43603e-07
ANKFN1	0.0393564	2.03055e-08	3.44742e-07
DAPL1	0.0556292	2.04972e-08	3.47584e-07
C4orf47	0.0427037	2.05093e-08	3.47584e-07
CLCN1	-0.0983119	2.07639e-08	3.51587e-07
KRT23	0.101232	2.07936e-08	3.51778e-07
DSC1	0.0463281	2.08264e-08	3.52022e-07
WDR36	0.0758182	2.0871e-08	3.52464e-07
B3GALT5	0.0349824	2.15662e-08	3.63882e-07
QRFPR	0.0368493	2.15953e-08	3.64052e-07
GRM8	0.027637	2.16544e-08	3.64726e-07
ARL6	0.0528113	2.16769e-08	3.64782e-07
LRRC4C	0.0375827	2.18039e-08	3.66597e-07
ABCC6	-0.122583	2.18322e-08	3.6675e-07
TWIST2	0.0450418	2.18575e-08	3.66852e-07
ZNF253	0.0574934	2.23296e-08	3.74429e-07
FAM193B	-0.117284	2.23481e-08	3.74429e-07
SIPA1L3	-0.0930103	2.24729e-08	3.76189e-07
PRKCH	0.0577711	2.25212e-08	3.76668e-07
ZNF701	0.0546048	2.25785e-08	3.77295e-07
SLC7A10	-0.262388	2.26236e-08	3.77719e-07
TMTC1	0.0881203	2.26696e-08	3.78157e-07
CALM3	-0.286445	2.31218e-08	3.85363e-07
TRIML1	0.0990198	2.33912e-08	3.89513e-07
MAN1C1	-0.114905	2.36927e-08	3.93925e-07
MUC7	0.031162	2.36974e-08	3.93925e-07
GPANK1	-0.223401	2.37704e-08	3.94795e-07
FAM19A4	0.0273733	2.38274e-08	3.95399e-07
L3MBTL2	-0.166479	2.40087e-08	3.98061e-07
NPR2	-0.12269	2.40839e-08	3.98962e-07
CSF1R	-0.190141	2.45017e-08	4.0553e-07
PHGR1	-0.237392	2.4899e-08	4.11437e-07
ZMIZ1	-0.24751	2.49016e-08	4.11437e-07
SLFN5	0.103883	2.50916e-08	4.14218e-07
RAB27B	-0.147247	2.52725e-08	4.16844e-07
HTR7	0.0337948	2.56426e-08	4.22584e-07
LCE3C	0.0319732	2.5827e-08	4.25254e-07
SYTL2	0.0390558	2.62046e-08	4.31101e-07
FAM187B	-0.391558	2.68359e-08	4.41107e-07
PACRG	0.0483354	2.71975e-08	4.46666e-07
ZNF880	0.0530263	2.74241e-08	4.50001e-07
ZIC5	0.0858627	2.76739e-08	4.53709e-07
SRRT	-0.224142	2.77191e-08	4.5406e-07
LTBP1	-0.237727	2.77964e-08	4.54937e-07
MMP20	-0.146936	2.79726e-08	4.57429e-07
TAF7	0.0337141	2.81451e-08	4.59856e-07
REEP3	0.0678362	2.82347e-08	4.60925e-07
ZFP82	0.0516191	2.83627e-08	4.6262e-07
ZNF90	0.0418528	2.84005e-08	4.62776e-07
PRIMA1	-0.101852	2.84208e-08	4.62776e-07
RBMS1	0.0963684	2.86007e-08	4.6531e-07
RHCE	-0.090281	2.9192e-08	4.74526e-07
GRXCR1	0.0284431	2.94443e-08	4.78219e-07
ZNF135	0.0507281	2.95206e-08	4.79051e-07
KCTD7	-0.0269887	2.9604e-08	4.79932e-07
NRP1	0.111342	2.96251e-08	4.79932e-07
CNTN6	0.0264517	2.97782e-08	4.82003e-07
AP2S1	-0.19354	2.98115e-08	4.82133e-07
KLRG2	-0.110607	3.00724e-08	4.85941e-07
INPP5A	-0.275075	3.03191e-08	4.88768e-07
CLDN4	-0.198648	3.03196e-08	4.88768e-07
ZNF780B	0.0653492	3.03241e-08	4.88768e-07
HOMER1	0.0341801	3.0381e-08	4.89273e-07
MYH6	-0.238863	3.0521e-08	4.91113e-07
SPACA1	0.0425765	3.05823e-08	4.91684e-07
SHC1	-0.168013	3.06927e-08	4.93044e-07
VGLL3	0.0446762	3.07534e-08	4.93605e-07
ACCS	-0.16608	3.08296e-08	4.94356e-07
DMTN	-0.161037	3.0852e-08	4.94356e-07
GFRA2	-0.15729	3.11383e-08	4.98525e-07
PRPF19	-0.120577	3.13312e-08	5.01195e-07
FRMD1	0.108811	3.14074e-08	5.01993e-07
TNFRSF10A	0.102692	3.25234e-08	5.19395e-07
HMGXB3	-0.0854649	3.28175e-08	5.23654e-07
NPEPPS	0.0554635	3.29016e-08	5.24558e-07
GPR149	0.0337501	3.30257e-08	5.25801e-07
MAP6	-0.0753278	3.30346e-08	5.25801e-07
CHRND	-0.216224	3.33076e-08	5.29705e-07
SAE1	-0.113199	3.37714e-08	5.36634e-07
SP100	0.0927827	3.41061e-08	5.41502e-07
GLRX5	-0.155072	3.43557e-08	5.45011e-07
GRIK4	-0.105114	3.44463e-08	5.45995e-07
LGR6	-0.118887	3.47399e-08	5.50193e-07
FAM150A	0.0421096	3.5612e-08	5.63536e-07
USP31	-0.100008	3.56845e-08	5.638e-07
BRF1	-0.151858	3.56876e-08	5.638e-07
FREM2	0.0406854	3.57482e-08	5.6429e-07
TRPA1	0.0355322	3.58631e-08	5.65636e-07
OCSTAMP	-0.324612	3.60411e-08	5.67592e-07
LTK	-0.313724	3.60466e-08	5.67592e-07
MARCKS	0.192214	3.67039e-08	5.77467e-07
AOAH	-0.137358	3.67843e-08	5.78255e-07
ZSWIM6	0.0740848	3.68239e-08	5.78402e-07
BPIFB3	-0.231842	3.77924e-08	5.93126e-07
LOXL3	-0.120046	3.78533e-08	5.93594e-07
MGAT3	-0.221505	3.82879e-08	5.99916e-07
IL37	-0.203529	3.84521e-08	6.01996e-07
CCDC136	-0.132634	3.87876e-08	6.06646e-07
SGK1	0.0810543	3.88257e-08	6.06646e-07
BCAS4	-0.109717	3.88444e-08	6.06646e-07
ARHGAP10	-0.106398	3.97815e-08	6.20773e-07
SPOCD1	-0.151932	3.99671e-08	6.23161e-07
PNKD	-0.0969781	4.0376e-08	6.29022e-07
ADORA2B	-0.181282	4.05358e-08	6.30997e-07
SOX9	0.0952992	4.07468e-08	6.33766e-07
MRPL27	-0.187761	4.1106e-08	6.38832e-07
GRM6	0.0590833	4.15163e-08	6.44684e-07
FGF12	0.0320425	4.17791e-08	6.48238e-07
WRNIP1	-0.137564	4.18289e-08	6.48483e-07
LPL	0.0702971	4.20017e-08	6.50634e-07
SNTN	0.0534626	4.27007e-08	6.60927e-07
PHACTR3	-0.0989877	4.28124e-08	6.62119e-07
UBR2	0.07127	4.29788e-08	6.64154e-07
ZPBP	0.0162857	4.30172e-08	6.6421e-07
LRRC43	-0.128202	4.32787e-08	6.67708e-07
TRIM58	-0.161515	4.3375e-08	6.68654e-07
ZNF559-ZNF177	0.0118529	4.35163e-08	6.70291e-07
TREM2	-0.387681	4.35605e-08	6.70432e-07
PABPC4L	0.0937345	4.43909e-08	6.82663e-07
SCUBE1	-0.145197	4.44316e-08	6.82739e-07
ZNF461	0.0469882	4.44929e-08	6.8313e-07
RGS10	-0.266943	4.45734e-08	6.83818e-07
PPP3CC	0.0629076	4.49888e-08	6.89636e-07
AP3S1	0.116516	4.54183e-08	6.95661e-07
ZNF699	0.0619444	4.64189e-08	7.10418e-07
SPG11	0.0601453	4.70024e-08	7.18772e-07
COL3A1	0.0612331	4.76043e-08	7.26912e-07
KIAA0355	0.102727	4.76108e-08	7.26912e-07
PPP1R9B	-0.269989	4.82564e-08	7.36181e-07
HIPK2	-0.109291	4.83617e-08	7.37198e-07
PFKM	-0.0554447	4.88827e-08	7.44545e-07
NLRP4	0.0345319	4.89798e-08	7.4543e-07
DLG2	0.0396867	4.92771e-08	7.49357e-07
SLC30A2	-0.189563	4.95154e-08	7.52383e-07
ANO5	0.0437156	4.97282e-08	7.549e-07
C3orf22	-0.0929006	4.97602e-08	7.549e-07
CYB5D2	-0.10831	5.00218e-08	7.58268e-07
FAM83B	0.0356263	5.06275e-08	7.66799e-07
RHBDL3	-0.194499	5.0665e-08	7.66799e-07
FAT2	-0.0711451	5.08805e-08	7.68957e-07
TESPA1	-0.126388	5.08881e-08	7.68957e-07
ENTHD2	-0.366332	5.1284e-08	7.74327e-07
VEPH1	0.0388593	5.14609e-08	7.76222e-07
PLCB2	-0.188215	5.14908e-08	7.76222e-07
PTPN21	0.0600339	5.15552e-08	7.76581e-07
UBASH3A	-0.217315	5.18492e-08	7.80394e-07
KDM7A	0.0964932	5.20351e-08	7.82575e-07
ACSL5	-0.0978117	5.21793e-08	7.84126e-07
FADS6	-0.197498	5.22254e-08	7.84202e-07
FAM204A	-0.137408	5.30615e-08	7.96131e-07
SERPINB11	0.0447996	5.33279e-08	7.99109e-07
RET	-0.213899	5.33437e-08	7.99109e-07
C14orf2	-0.156417	5.42604e-08	8.12082e-07
FAM219A	0.0497592	5.42947e-08	8.12082e-07
TBC1D12	0.0565518	5.47501e-08	8.18253e-07
CACNB1	-0.198404	5.49425e-08	8.20487e-07
CRACR2A	-0.0837091	5.50853e-08	8.21977e-07
GMPR	-0.154993	5.61906e-08	8.37815e-07
PLA2G15	-0.181759	5.70046e-08	8.49289e-07
ROS1	0.0080095	5.73059e-08	8.53112e-07
MPP3	-0.192136	5.74995e-08	8.55328e-07
GNA12	-0.121263	5.7691e-08	8.57508e-07
HPSE	-0.190086	5.78785e-08	8.59626e-07
COL9A1	0.0311093	5.80304e-08	8.61213e-07
ADGRG5	-0.0842469	5.81821e-08	8.62794e-07
BCL2L1	-0.130063	5.83613e-08	8.64729e-07
STEAP3	-0.16772	5.84032e-08	8.64729e-07
NCMAP	-0.105625	5.86539e-08	8.67544e-07
ZNF724P	0.0445123	5.86841e-08	8.67544e-07
EPHA4	0.0812243	5.92685e-08	8.75505e-07
UBE2C	-0.333024	5.93302e-08	8.75739e-07
ARHGEF11	-0.0696459	5.94784e-08	8.77249e-07
CMBL	-0.116666	5.95834e-08	8.78119e-07
ZNF471	0.0373978	6.03448e-08	8.88091e-07
TMPRSS15	0.0282382	6.0353e-08	8.88091e-07
TMEM132B	0.0292691	6.07917e-08	8.93858e-07
ST6GAL2	-0.199294	6.11978e-08	8.99136e-07
MIPEP	-0.148913	6.15244e-08	9.02538e-07
SCN1A	0.03074	6.15702e-08	9.02538e-07
FZD6	0.0699403	6.1571e-08	9.02538e-07
ARID3B	-0.0685356	6.20377e-08	9.08681e-07
CEP104	-0.0899454	6.43904e-08	9.42419e-07
RBM28	-0.0733253	6.57478e-08	9.61549e-07
KLHL18	-0.116385	6.64685e-08	9.71346e-07
CLMN	-0.103851	6.79395e-08	9.92083e-07
RASSF8	0.0706806	6.84996e-08	9.99498e-07
DNMT3B	-0.11156	6.86938e-08	1.00157e-06
CH17-140K24.8	0.0253836	6.95646e-08	1.01349e-06
PIGL	-0.0567628	7.03142e-08	1.02363e-06
CYLC2	0.0337308	7.04949e-08	1.02548e-06
TMEM26	0.0429603	7.05707e-08	1.02563e-06
NRXN1	0.026343	7.06128e-08	1.02563e-06
DNM1	-0.178015	7.09788e-08	1.03016e-06
CCDC190	0.0336347	7.10796e-08	1.03084e-06
APCDD1L	-0.133121	7.17847e-08	1.04028e-06
LRRC32	-0.398557	7.25447e-08	1.0505e-06
KCNJ1	-0.170185	7.27383e-08	1.0525e-06
SYNM	-0.148136	7.36993e-08	1.0656e-06
NKX6-1	0.0913927	7.42498e-08	1.07275e-06
CAPN13	-0.0752758	7.44626e-08	1.07501e-06
ZNF736	0.0440658	7.49793e-08	1.08165e-06
TMEM163	-0.130013	7.54558e-08	1.0877e-06
TUBGCP3	-0.0673484	7.58076e-08	1.09152e-06
FAT1	0.0874766	7.58347e-08	1.09152e-06
B3GAT2	0.0257466	7.62189e-08	1.09622e-06
EGLN1	0.112451	7.63742e-08	1.09763e-06
PRSS1	-0.115455	7.64682e-08	1.09815e-06
RP11-166B2.1	-0.0585396	7.66097e-08	1.09878e-06
PADI1	-0.122616	7.66273e-08	1.09878e-06
RSU1	-0.194007	7.78955e-08	1.11613e-06
NUBPL	0.0397383	7.80115e-08	1.11696e-06
VTCN1	0.0357598	7.98384e-08	1.14226e-06
ZNF527	0.04572	8.14444e-08	1.16436e-06
PACS1	-0.101215	8.16849e-08	1.16693e-06
SPEF2	0.0461867	8.17951e-08	1.16763e-06
DEFB119	0.0438562	8.21932e-08	1.17244e-06
SLK	0.104714	8.2385e-08	1.1738e-06
LUZP2	0.0308786	8.24115e-08	1.1738e-06
CXCL2	0.173045	8.34409e-08	1.18757e-06
COQ7	0.138479	8.42555e-08	1.19827e-06
ZNF454	0.0454452	8.60912e-08	1.22347e-06
C14orf39	0.0276715	8.63838e-08	1.22671e-06
SLC9A1	-0.192109	8.69235e-08	1.23346e-06
RP11-166N6.3	-0.102703	8.74662e-08	1.24024e-06
NETO2	0.0542623	8.76758e-08	1.24229e-06
CCDC170	0.0641796	8.8315e-08	1.25042e-06
BMF	-0.180285	8.86618e-08	1.2544e-06
FNDC7	-0.0957461	8.88229e-08	1.25575e-06
CACNA1I	-0.154638	8.90256e-08	1.25768e-06
C1orf174	-0.277787	8.90925e-08	1.2577e-06
METTL22	-0.152936	8.93346e-08	1.25943e-06
HELB	-0.118498	8.93468e-08	1.25943e-06
2011-09-01	-0.0830326	8.95966e-08	1.26202e-06
ACVR2B	-0.0902625	9.05055e-08	1.27388e-06
DUOXA1	-0.0818943	9.11425e-08	1.28085e-06
FOXF1	0.102183	9.11763e-08	1.28085e-06
HACE1	0.0439368	9.12018e-08	1.28085e-06
BSPRY	-0.0882045	9.14675e-08	1.28364e-06
WWTR1	0.0848457	9.20338e-08	1.29064e-06
MPRIP	-0.126294	9.28702e-08	1.30141e-06
SPATA7	0.0388896	9.39823e-08	1.31509e-06
FAM135B	0.0472117	9.3984e-08	1.31509e-06
POLR2F	-0.0979782	9.41675e-08	1.31669e-06
RP11-404P21.8	0.0191789	9.4311e-08	1.31773e-06
NT5DC4	-0.138886	9.64514e-08	1.34665e-06
TREML1	-0.241206	9.65244e-08	1.34666e-06
FAM171B	0.0431102	9.65929e-08	1.34666e-06
PIK3R6	-0.177264	9.78205e-08	1.36278e-06
SWI5	-0.225584	9.79952e-08	1.36422e-06
EYA2	0.0473664	9.84705e-08	1.36984e-06
PCIF1	-0.174123	9.88041e-08	1.37348e-06
HGD	-0.0986383	9.91281e-08	1.37698e-06
CCDC157	-0.0993613	9.97643e-08	1.38481e-06
VANGL1	-0.138114	1.00291e-07	1.39111e-06
ZNF683	-0.17758	1.00508e-07	1.3931e-06
SMIM17	0.0464931	1.0185e-07	1.41068e-06
SMAD9	0.0805523	1.02072e-07	1.41274e-06
MSANTD3-TMEFF1	-0.0157583	1.02335e-07	1.41535e-06
KRT28	0.0822026	1.02596e-07	1.41794e-06
NWD2	0.0358993	1.03315e-07	1.42683e-06
DCTN5	0.0701832	1.03757e-07	1.43191e-06
STEAP4	0.101506	1.04225e-07	1.43732e-06
ZFYVE16	0.0785789	1.04633e-07	1.44191e-06
IFI44L	0.103962	1.04967e-07	1.44547e-06
MED12L	-0.0799248	1.05473e-07	1.45139e-06
ALAD	-0.162551	1.05624e-07	1.45243e-06
MYLK4	-0.0927358	1.06175e-07	1.45895e-06
LRRC52	0.0499591	1.06538e-07	1.46289e-06
ART1	-0.123021	1.06712e-07	1.46422e-06
MXI1	0.0536648	1.07823e-07	1.47841e-06
CTC-490E21.12	-0.0538522	1.07953e-07	1.47913e-06
C3orf30	-0.0501896	1.08247e-07	1.4821e-06
POLR1A	-0.0786762	1.08896e-07	1.48991e-06
ELAVL1	-0.0399814	1.0935e-07	1.49505e-06
KIF1B	0.0869673	1.12365e-07	1.53517e-06
TSHR	-0.066797	1.12602e-07	1.53731e-06
RCC2	-0.185244	1.12925e-07	1.5398e-06
IDH2	-0.204778	1.12946e-07	1.5398e-06
THBS1	-0.368144	1.14443e-07	1.55911e-06
CCDC155	-0.14109	1.15417e-07	1.57101e-06
TEX2	-0.0885651	1.15481e-07	1.57101e-06
NCKIPSD	-0.190076	1.1618e-07	1.57938e-06
SLC12A1	0.0280815	1.18126e-07	1.6047e-06
MARCH4	-0.0954619	1.19308e-07	1.61961e-06
CR1L	-0.070351	1.19575e-07	1.62208e-06
KCNA2	-0.135726	1.2019e-07	1.62926e-06
GPR55	-0.0959546	1.20674e-07	1.63467e-06
NCOA3	0.0667591	1.20788e-07	1.63505e-06
MYLK2	-0.156542	1.20959e-07	1.6362e-06
C10orf67	0.0420974	1.21284e-07	1.63944e-06
TBC1D1	-0.0529442	1.22329e-07	1.65239e-06
FRMD8	-0.234464	1.22871e-07	1.65854e-06
RIMS3	-0.0983396	1.23775e-07	1.66956e-06
SLIRP	0.0205258	1.24146e-07	1.67339e-06
CTB-102L5.4	-0.219345	1.24387e-07	1.67545e-06
GDAP1	0.0314943	1.24807e-07	1.67971e-06
RAB20	-0.164327	1.24879e-07	1.67971e-06
IQGAP3	-0.111934	1.2509e-07	1.68136e-06
PDZK1IP1	-0.261582	1.26735e-07	1.70227e-06
CCDC175	-0.130156	1.2795e-07	1.71738e-06
PBX4	-0.169436	1.28783e-07	1.72711e-06
TAL2	-0.485963	1.28855e-07	1.72711e-06
PYHIN1	-0.0741812	1.29287e-07	1.73169e-06
IL17RE	-0.148735	1.31165e-07	1.7556e-06
NR1H3	-0.13353	1.3162e-07	1.76046e-06
SLC17A6	0.032726	1.31754e-07	1.76102e-06
PDE4B	0.0321264	1.3195e-07	1.7624e-06
FER1L5	-0.125255	1.32174e-07	1.76416e-06
FADD	-0.299492	1.32528e-07	1.76765e-06
DOCK5	-0.0615296	1.33079e-07	1.77376e-06
STAB2	-0.107111	1.33478e-07	1.77785e-06
RALGAPA1	0.0403701	1.33751e-07	1.78025e-06
C1QTNF6	-0.162691	1.3415e-07	1.78431e-06
CENPJ	-0.128832	1.36778e-07	1.8175e-06
MUTYH	-0.138259	1.36926e-07	1.8175e-06
CEACAM8	0.0556373	1.36931e-07	1.8175e-06
SMO	-0.137378	1.37933e-07	1.82953e-06
CMIP	-0.222915	1.38322e-07	1.83306e-06
RAD52	-0.0793319	1.38391e-07	1.83306e-06
IL1RL2	0.0672009	1.3959e-07	1.84766e-06
EDC3	0.0542044	1.4004e-07	1.85234e-06
PNMA2	0.063697	1.40445e-07	1.8564e-06
CTNNA3	0.0325612	1.41733e-07	1.87213e-06
TWF2	-0.203015	1.42188e-07	1.87684e-06
NUAK1	0.148179	1.42749e-07	1.88295e-06
USH2A	0.0363533	1.44146e-07	1.90006e-06
CWH43	0.0333683	1.4428e-07	1.90052e-06
SLC22A11	-0.24414	1.4457e-07	1.90302e-06
SDR16C5	0.0452724	1.44887e-07	1.90588e-06
EIF2AK2	0.0813937	1.45348e-07	1.91064e-06
PAMR1	0.0297764	1.46231e-07	1.92092e-06
ZNF536	0.0303225	1.46805e-07	1.92713e-06
HAS2	0.0691717	1.48848e-07	1.9526e-06
KIF22	-0.119913	1.49014e-07	1.95301e-06
LY9	-0.0923692	1.49083e-07	1.95301e-06
SMCR8	-0.201395	1.49618e-07	1.95868e-06
CALCRL	0.0735088	1.50966e-07	1.9747e-06
PKIG	-0.0636981	1.51049e-07	1.9747e-06
TCP11L2	0.129945	1.51173e-07	1.97497e-06
ATP8B1	0.0788958	1.5132e-07	1.97553e-06
NPY2R	0.0568037	1.5211e-07	1.98449e-06
SAMD5	0.0730504	1.53611e-07	2.00271e-06
DAW1	0.0494783	1.56004e-07	2.03252e-06
ZNF738	0.0560075	1.57397e-07	2.04928e-06
FYTTD1	0.0496003	1.58156e-07	2.05775e-06
TSSC1	-0.0659026	1.59709e-07	2.07654e-06
YIPF4	0.0890636	1.6044e-07	2.08463e-06
DNAH7	0.0280099	1.60915e-07	2.08938e-06
EFHB	0.0473528	1.6501e-07	2.1411e-06
OR5H15	0.056444	1.67828e-07	2.17619e-06
SRP72	0.0653453	1.68447e-07	2.18273e-06
KCNA4	0.0576995	1.69092e-07	2.1896e-06
FAH	-0.118054	1.69938e-07	2.19906e-06
SLX4	-0.204058	1.704e-07	2.20355e-06
RASGEF1B	0.0332041	1.70758e-07	2.20668e-06
ITGAL	-0.117373	1.71355e-07	2.2129e-06
HTRA1	0.10693	1.71575e-07	2.21425e-06
TMEM40	-0.166038	1.72096e-07	2.21947e-06
ZFP90	0.0466127	1.72271e-07	2.22023e-06
SGMS1	-0.0886253	1.72874e-07	2.22577e-06
ZPLD1	0.0235549	1.72934e-07	2.22577e-06
ZNF35	0.0612163	1.73479e-07	2.23128e-06
UBE3D	0.0302004	1.73905e-07	2.23525e-06
LYPD6	0.0420333	1.7458e-07	2.24231e-06
DNAJC13	0.091213	1.7472e-07	2.24231e-06
LGALS9B	-0.0680892	1.74806e-07	2.24231e-06
FSTL4	-0.0421214	1.7532e-07	2.24739e-06
ARHGEF4	0.0400077	1.76347e-07	2.25904e-06
HIF3A	0.07215	1.77241e-07	2.26897e-06
TDRP	-0.121542	1.77779e-07	2.27433e-06
EGF	-0.10422	1.80121e-07	2.30276e-06
RAB8A	-0.24918	1.81813e-07	2.32283e-06
ZNF891	0.0423778	1.81954e-07	2.32308e-06
CTSW	-0.308157	1.83546e-07	2.34184e-06
SOX11	0.052662	1.8436e-07	2.35008e-06
TPST2	-0.135537	1.84438e-07	2.35008e-06
UGCG	0.396631	1.85182e-07	2.35799e-06
LHX8	0.0370619	1.85721e-07	2.36239e-06
ZNF354C	0.0535384	1.85775e-07	2.36239e-06
KCNK16	-0.197375	1.86637e-07	2.37177e-06
SNX30	-0.0664726	1.87064e-07	2.37562e-06
ZNF507	-0.100869	1.87589e-07	2.3807e-06
UROC1	-0.213095	1.88399e-07	2.38939e-06
INSC	0.0623605	1.88536e-07	2.38954e-06
NDRG4	0.0856908	1.88764e-07	2.39084e-06
RUNX1	-0.0673066	1.89556e-07	2.39928e-06
ALX1	0.0395002	1.90031e-07	2.40371e-06
CD6	-0.207506	1.90208e-07	2.40435e-06
HMX1	0.0569567	1.907e-07	2.40762e-06
NBEA	0.0350983	1.90719e-07	2.40762e-06
SIGLEC8	-0.207341	1.91127e-07	2.41118e-06
CLIC5	0.0376307	1.92166e-07	2.42269e-06
EIF4H	-0.121864	1.9304e-07	2.4321e-06
ZNF229	0.0389423	1.93513e-07	2.43645e-06
LIPK	-0.110199	1.95923e-07	2.46517e-06
ATAT1	-0.12059	1.96386e-07	2.46937e-06
RASSF9	0.0670656	1.96715e-07	2.47188e-06
LPIN3	-0.191093	1.97869e-07	2.48475e-06
SNX6	0.0636816	1.99661e-07	2.5056e-06
ZZEF1	-0.0486532	2.001e-07	2.50946e-06
GBX2	0.124024	2.00833e-07	2.517e-06
CRYL1	-0.0977117	2.03274e-07	2.54592e-06
DDX58	0.075981	2.05395e-07	2.5708e-06
MAP3K5	-0.116105	2.05886e-07	2.57399e-06
ACSBG1	-0.0720737	2.05919e-07	2.57399e-06
CTTN	-0.337043	2.06597e-07	2.58077e-06
FA2H	-0.108395	2.07512e-07	2.59051e-06
OTX2	0.049531	2.08556e-07	2.60185e-06
SAMM50	-0.0797422	2.09356e-07	2.61012e-06
HECTD2	0.0391487	2.09982e-07	2.61622e-06
CXCL12	0.0752656	2.10808e-07	2.62479e-06
FBXO18	-0.121446	2.10953e-07	2.62489e-06
MAP4	0.0508011	2.11363e-07	2.62828e-06
CISH	-0.277103	2.12039e-07	2.63496e-06
TSGA10IP	-0.113334	2.12485e-07	2.63879e-06
GSTM5	-0.0562906	2.13297e-07	2.64716e-06
PDPN	0.0526264	2.13645e-07	2.64975e-06
TICRR	-0.0597388	2.14378e-07	2.65712e-06
ABLIM3	-0.0743747	2.15526e-07	2.66867e-06
CD2	-0.16164	2.1559e-07	2.66867e-06
LIPI	0.0281493	2.15781e-07	2.66931e-06
ADAT2	-0.095122	2.16264e-07	2.67356e-06
TOM1L2	-0.0642492	2.17431e-07	2.68624e-06
GSN	-0.135145	2.17877e-07	2.69001e-06
NDUFAF2	0.0379594	2.19109e-07	2.70347e-06
TACC3	-0.252182	2.20038e-07	2.7126e-06
TMEM248	-0.131215	2.20132e-07	2.7126e-06
CTIF	-0.10101	2.21003e-07	2.72021e-06
SGMS2	0.0755767	2.21035e-07	2.72021e-06
SEC23A	0.0614817	2.21772e-07	2.72753e-06
RP11-506B6.7	0.0314517	2.24519e-07	2.75953e-06
NUDT1	-0.429943	2.24811e-07	2.76066e-06
RGMB	0.0922724	2.249e-07	2.76066e-06
SURF4	-0.200166	2.25346e-07	2.76436e-06
C8orf86	0.0771708	2.25939e-07	2.76838e-06
PARP1	-0.0710489	2.25982e-07	2.76838e-06
BRSK1	-0.175195	2.26109e-07	2.76838e-06
ANK3	0.0343292	2.27144e-07	2.77927e-06
ZNF540	0.016436	2.27311e-07	2.77953e-06
STX1A	-0.178524	2.29856e-07	2.80886e-06
FBLN7	-0.0846685	2.30278e-07	2.81222e-06
C2orf57	-0.592541	2.30736e-07	2.81601e-06
KIFC3	-0.0987003	2.34005e-07	2.85409e-06
SMYD3	-0.102212	2.3541e-07	2.86939e-06
PLPP7	-0.362997	2.36597e-07	2.88201e-06
LSM4	-0.321965	2.39273e-07	2.91275e-06
PIP4K2A	-0.188092	2.39593e-07	2.91479e-06
GLTSCR2	-0.228169	2.40953e-07	2.92948e-06
NTRK1	-0.0731399	2.42476e-07	2.94591e-06
GANAB	-0.11839	2.42614e-07	2.94591e-06
SCFD2	-0.0553786	2.4352e-07	2.95504e-06
PADI6	-0.138315	2.45197e-07	2.9735e-06
SLC5A10	-0.0740588	2.46373e-07	2.98586e-06
TEX29	-0.148066	2.48015e-07	3.00386e-06
CAPN11	-0.164111	2.48402e-07	3.00664e-06
SPO11	0.0670318	2.4947e-07	3.01765e-06
OPN1SW	-0.347347	2.50614e-07	3.02957e-06
BHLHE22	0.0936861	2.5084e-07	3.03039e-06
AFF4	0.0897199	2.51186e-07	3.03265e-06
TANGO2	-0.183291	2.51544e-07	3.03505e-06
PRUNE	-0.115254	2.52959e-07	3.0502e-06
ESYT3	-0.0830194	2.53432e-07	3.05291e-06
SSR1	-0.0564068	2.53503e-07	3.05291e-06
ARFGEF3	0.0349311	2.55943e-07	3.08034e-06
TMPRSS11BNL	0.0238165	2.59648e-07	3.12297e-06
ENKUR	-0.0934659	2.60166e-07	3.12723e-06
KIF18B	-0.173113	2.60681e-07	3.13145e-06
ARHGAP20	0.0546509	2.62294e-07	3.14885e-06
CFAP45	-0.14004	2.65448e-07	3.18471e-06
RUFY4	-0.110307	2.66902e-07	3.20015e-06
DNAJB6	-0.21084	2.67234e-07	3.20212e-06
SLC36A4	0.0810488	2.68967e-07	3.22086e-06
FMO5	-0.0708902	2.70312e-07	3.23494e-06
CTGF	-0.296111	2.7096e-07	3.24066e-06
PBX1	-0.172837	2.73156e-07	3.26319e-06
RARB	0.0346194	2.73352e-07	3.26319e-06
ABCC4	-0.130082	2.73356e-07	3.26319e-06
CHST13	-0.045018	2.7449e-07	3.27468e-06
PLEKHA7	-0.0662782	2.76981e-07	3.30189e-06
TAB1	-0.160997	2.7714e-07	3.30189e-06
SCNN1G	0.043123	2.77289e-07	3.30189e-06
ZNF730	0.0372782	2.78004e-07	3.30833e-06
STXBP2	-0.203101	2.78489e-07	3.31204e-06
MGAT4A	0.129152	2.79274e-07	3.31932e-06
CEL	-0.269943	2.80953e-07	3.33719e-06
HAPLN1	0.0316159	2.81599e-07	3.34278e-06
EFS	-0.189574	2.8305e-07	3.35793e-06
FAT4	0.075709	2.83889e-07	3.36578e-06
PDE8B	-0.0441805	2.84916e-07	3.37586e-06
PLIN1	-0.137903	2.86609e-07	3.39382e-06
GORAB	0.0890295	2.91101e-07	3.44488e-06
ENTHD1	-0.115953	2.91706e-07	3.4499e-06
EPHA1	-0.212378	2.92249e-07	3.45418e-06
CHAF1A	-0.183171	2.92441e-07	3.45432e-06
TFAP2A	0.0503711	2.93012e-07	3.45892e-06
SLCO6A1	0.0316398	2.935e-07	3.46254e-06
TUBA8	-0.120083	2.9685e-07	3.4999e-06
ITGA2B	-0.332829	2.9827e-07	3.51446e-06
OR5A1	-0.473553	2.98872e-07	3.51939e-06
PI4KA	-0.0619598	3.00067e-07	3.53128e-06
FCHO2	0.0462525	3.00733e-07	3.53646e-06
UBXN11	-0.220269	3.00953e-07	3.53646e-06
KERA	0.072364	3.01062e-07	3.53646e-06
TRUB2	-0.160134	3.01269e-07	3.53672e-06
ADGRG1	-0.19822	3.01994e-07	3.54243e-06
FCAMR	-0.119581	3.02126e-07	3.54243e-06
SWAP70	0.0879462	3.05523e-07	3.58005e-06
TANC2	0.0444543	3.07551e-07	3.60161e-06
PPA1	0.0748851	3.11293e-07	3.6432e-06
SEMA7A	-0.219913	3.12115e-07	3.65058e-06
TMEM108	-0.0920248	3.14153e-07	3.67217e-06
TLX3	0.116439	3.15468e-07	3.68528e-06
SYN3	-0.060447	3.16293e-07	3.69267e-06
DBX2	0.0329528	3.18084e-07	3.7113e-06
DEFB110	0.0394608	3.18515e-07	3.71406e-06
ANKRD16	-0.0819685	3.18984e-07	3.71726e-06
CDH13	0.0479754	3.19282e-07	3.71847e-06
KCNE4	0.0408326	3.19769e-07	3.72187e-06
KRTAP19-7	0.0335336	3.20849e-07	3.73216e-06
SMG9	-0.104673	3.21716e-07	3.73997e-06
AC004076.7	0.0187771	3.26097e-07	3.7886e-06
ZNF460	0.100152	3.27208e-07	3.79919e-06
C9orf131	-0.187999	3.29019e-07	3.8179e-06
KHNYN	-0.10289	3.32084e-07	3.85113e-06
LCLAT1	0.0491995	3.32953e-07	3.85886e-06
WNT9A	-0.278035	3.33809e-07	3.86644e-06
LINC01620	-0.178358	3.34552e-07	3.87269e-06
PMVK	-0.162745	3.34898e-07	3.87435e-06
MED9	-0.159109	3.3793e-07	3.90706e-06
PDE2A	-0.143541	3.38591e-07	3.91234e-06
CDC14B	-0.12052	3.39719e-07	3.92299e-06
SLC35A5	0.0865914	3.40423e-07	3.92875e-06
SLC9A3	-0.250892	3.40728e-07	3.92989e-06
OVCH1	0.0500169	3.41951e-07	3.94078e-06
LRIG1	0.158987	3.42162e-07	3.94078e-06
CMTM2	-0.219681	3.42291e-07	3.94078e-06
MYO18A	-0.120293	3.44996e-07	3.96953e-06
DDR2	0.0532877	3.4613e-07	3.98018e-06
CERS2	-0.162186	3.50159e-07	4.02409e-06
CPA1	-0.293509	3.50591e-07	4.02663e-06
VCAN	0.0592101	3.53002e-07	4.05189e-06
ELOVL1	-0.2373	3.54036e-07	4.06131e-06
TSPAN15	-0.218566	3.55188e-07	4.07209e-06
ABHD4	-0.118847	3.58069e-07	4.10265e-06
NBPF3	-0.106028	3.5856e-07	4.10581e-06
RP11-15K19.2	0.0125344	3.59734e-07	4.11678e-06
SLC22A24	0.0262092	3.60397e-07	4.1219e-06
MNAT1	0.0386666	3.62796e-07	4.14686e-06
HELT	0.125902	3.63628e-07	4.15389e-06
SMARCB1	-0.100205	3.66221e-07	4.18101e-06
WFIKKN2	-0.316567	3.69185e-07	4.21233e-06
AMER3	0.061848	3.70013e-07	4.21925e-06
PRDM15	-0.104466	3.72226e-07	4.24196e-06
CPA5	-0.203854	3.73101e-07	4.24939e-06
ZNF595	0.14025	3.77545e-07	4.29311e-06
TNFRSF10B	0.0983913	3.77602e-07	4.29311e-06
SPSB1	-0.310375	3.77614e-07	4.29311e-06
GDF15	-0.184521	3.7981e-07	4.31551e-06
HTR3B	0.0641085	3.84865e-07	4.36934e-06
SYNPO2	0.0363933	3.85005e-07	4.36934e-06
B3GLCT	0.0272712	3.85842e-07	4.37624e-06
TACC2	0.0878607	3.87793e-07	4.39575e-06
CYP2F1	-0.126623	3.90382e-07	4.42247e-06
CDS1	0.0425269	3.97922e-07	4.50522e-06
C3orf80	0.0952398	3.99759e-07	4.52333e-06
ANAPC16	0.125994	4.01865e-07	4.54448e-06
ZFPM1	-0.427485	4.06718e-07	4.59663e-06
GABRA1	0.0292911	4.071e-07	4.59823e-06
SNPH	-0.0470797	4.08232e-07	4.60829e-06
ETV5	-0.0562407	4.0969e-07	4.62202e-06
C1orf198	-0.126189	4.11703e-07	4.64199e-06
FAM162A	-0.120602	4.14234e-07	4.66777e-06
PRIM2	0.0478761	4.17261e-07	4.6991e-06
ZFP37	0.0380035	4.23836e-07	4.77034e-06
ERICH3	0.0357518	4.25179e-07	4.78264e-06
EN2	0.0787686	4.2577e-07	4.78647e-06
XXYLT1	-0.181024	4.27725e-07	4.80561e-06
AC092835.2	0.0307392	4.29547e-07	4.82324e-06
LIMCH1	0.0536705	4.31135e-07	4.83774e-06
ZBTB45	-0.106934	4.31344e-07	4.83774e-06
FAM92B	-0.266782	4.40754e-07	4.94038e-06
FAM71A	-0.276495	4.43056e-07	4.96327e-06
OR5J2	0.108046	4.44509e-07	4.97663e-06
DNMT1	-0.0945754	4.46174e-07	4.99233e-06
DGKB	0.0337354	4.46939e-07	4.99797e-06
RASGRP2	-0.264003	4.51333e-07	5.04415e-06
IGFL2	0.0450351	4.52337e-07	5.05199e-06
CR1	-0.0562281	4.52698e-07	5.05199e-06
WISP1	-0.113276	4.52827e-07	5.05199e-06
VWF	-0.176564	4.53966e-07	5.06173e-06
FAM109B	-0.244622	4.54831e-07	5.06842e-06
FAM160A1	0.0422287	4.58062e-07	5.10145e-06
GOSR1	0.0546949	4.59409e-07	5.11346e-06
VSTM2B	0.0397135	4.61552e-07	5.13433e-06
CTD-3105H18.14	0.0439493	4.63953e-07	5.15803e-06
IRGM	0.0297045	4.71446e-07	5.23829e-06
MEP1A	0.0353947	4.73499e-07	5.25563e-06
DYX1C1	0.031928	4.73755e-07	5.25563e-06
KRT26	0.0639516	4.73832e-07	5.25563e-06
SAMD4A	-0.0815451	4.7645e-07	5.2816e-06
SLC35F3	0.0299432	4.77668e-07	5.29203e-06
PRRC2C	0.0640004	4.78727e-07	5.30069e-06
ZNF823	0.0782968	4.79073e-07	5.30145e-06
RYK	0.0341448	4.80589e-07	5.31427e-06
EMC3	-0.0704267	4.80788e-07	5.31427e-06
HOXD10	0.0581883	4.82618e-07	5.33141e-06
FAM189A1	-0.0932958	4.84299e-07	5.34688e-06
ITGA6	-0.117426	4.8471e-07	5.34833e-06
PDP1	0.0501545	4.92285e-07	5.42877e-06
RP11-511P7.5	-0.0756415	4.93672e-07	5.44094e-06
DENND5A	0.0606233	4.96219e-07	5.46475e-06
SP8	0.0954519	4.96405e-07	5.46475e-06
DMRT1	0.0282149	4.97761e-07	5.47652e-06
DAG1	-0.1198	5.03456e-07	5.53599e-06
FOXG1	0.0712731	5.09727e-07	5.60172e-06
MKI67	-0.182318	5.11177e-07	5.61443e-06
PELI1	0.0979461	5.11576e-07	5.61557e-06
CRYBB1	-0.201416	5.15022e-07	5.64863e-06
STX1B	-0.133409	5.15179e-07	5.64863e-06
ZNF365	0.0381191	5.18218e-07	5.6787e-06
PTPDC1	0.0337326	5.1979e-07	5.69265e-06
TJAP1	-0.115766	5.23136e-07	5.72601e-06
ZNF385C	-0.132006	5.24002e-07	5.73221e-06
SP7	-0.154348	5.27398e-07	5.76606e-06
MPP7	-0.145645	5.32661e-07	5.82027e-06
ISX	0.0429659	5.33803e-07	5.82941e-06
NFATC2	-0.110684	5.34979e-07	5.83891e-06
GALNTL6	0.0242823	5.44203e-07	5.93619e-06
RSPH6A	-0.141308	5.46107e-07	5.95357e-06
HIF1A	0.123986	5.52455e-07	6.01933e-06
RCAN1	-0.086724	5.57445e-07	6.07024e-06
SLC34A1	-0.15604	5.62482e-07	6.1216e-06
TPCN2	-0.279673	5.6298e-07	6.12353e-06
SGSM3	-0.113265	5.66059e-07	6.15352e-06
ZP3	-0.119048	5.719e-07	6.21035e-06
FBRS	-0.193013	5.71938e-07	6.21035e-06
ZBTB34	-0.135645	5.74405e-07	6.2336e-06
NEURL3	-0.304337	5.75294e-07	6.2385e-06
TMIGD3	-0.0479758	5.7551e-07	6.2385e-06
TBX19	-0.106476	5.76219e-07	6.24264e-06
MLXIP	-0.083782	5.79459e-07	6.27418e-06
SPIC	0.181429	5.81204e-07	6.28952e-06
ZFYVE28	-0.104329	5.845e-07	6.32161e-06
PPCDC	-0.124913	5.89963e-07	6.37707e-06
P2RX3	-0.0831711	6.00504e-07	6.48517e-06
CFAP99	-0.140272	6.00642e-07	6.48517e-06
FBXO40	-0.0679565	6.02239e-07	6.49873e-06
ITPKB	-0.234703	6.07034e-07	6.54678e-06
SLFN14	-0.222471	6.0753e-07	6.54843e-06
FGFR1	0.105766	6.07911e-07	6.54884e-06
TLDC1	-0.185408	6.10664e-07	6.57479e-06
KIAA1143	0.0431654	6.12128e-07	6.58685e-06
NDST1	-0.132872	6.13847e-07	6.60163e-06
PKP4	0.0600474	6.15112e-07	6.6115e-06
ATP1B2	-0.186171	6.16068e-07	6.61806e-06
RGS4	0.0626524	6.21805e-07	6.67593e-06
ERO1A	0.0630777	6.22664e-07	6.67782e-06
AKAP12	0.0473477	6.22681e-07	6.67782e-06
CYSTM1	0.0726991	6.24174e-07	6.69008e-06
CMTM4	-0.0813185	6.38158e-07	6.83613e-06
ADARB2	-0.0624787	6.44755e-07	6.90293e-06
KRT74	-0.128148	6.46225e-07	6.91479e-06
NAALAD2	0.0326852	6.53927e-07	6.99329e-06
PNPT1	0.0468293	6.54713e-07	6.99777e-06
BTNL9	0.075121	6.62741e-07	7.07962e-06
PEAR1	-0.252487	6.69374e-07	7.14647e-06
CFAP161	-0.0789831	6.72426e-07	7.17505e-06
COMMD10	0.0513753	6.74206e-07	7.19003e-06
EFTUD2	-0.0637754	6.74621e-07	7.19044e-06
SNX20	-0.240535	6.75295e-07	7.1936e-06
ZNF667	0.0379059	6.77396e-07	7.21197e-06
CLIP2	-0.113956	6.88645e-07	7.32765e-06
APOBR	-0.371121	6.89861e-07	7.3365e-06
TRIQK	0.0622817	6.91957e-07	7.35469e-06
KCNAB1	0.0260492	6.95631e-07	7.38963e-06
ACTN4	-0.212528	6.99251e-07	7.42395e-06
EXOC3	-0.168428	7.02564e-07	7.45499e-06
SMOX	-0.129972	7.03755e-07	7.46348e-06
C9orf43	-0.0999714	7.07178e-07	7.49562e-06
SPINK4	-0.0898661	7.20185e-07	7.62925e-06
SORCS1	0.0342359	7.22988e-07	7.65469e-06
SLCO5A1	0.0702154	7.2361e-07	7.65704e-06
CCDC114	-0.120519	7.24162e-07	7.65863e-06
TNFRSF10D	0.0954699	7.26786e-07	7.68213e-06
PRDM11	-0.0734872	7.33196e-07	7.7456e-06
PCGF6	0.063622	7.40002e-07	7.81318e-06
TSHZ2	0.0859525	7.46733e-07	7.87989e-06
VEZT	0.0686704	7.47712e-07	7.88587e-06
LRRC71	-0.109736	7.53444e-07	7.94193e-06
PMM1	-0.115124	7.56012e-07	7.9646e-06
CCND2	-0.207856	7.62192e-07	8.02528e-06
PDCL2	0.0368406	7.62996e-07	8.02932e-06
OR6S1	-0.800548	7.63829e-07	8.03366e-06
LRRC47	-0.230762	7.64679e-07	8.03817e-06
TRIM16L	-0.0647715	7.73419e-07	8.12558e-06
APELA	0.0371318	7.74725e-07	8.13482e-06
TAC1	0.0483318	7.82319e-07	8.21005e-06
CDCA4	-0.235889	7.87016e-07	8.25054e-06
SSH1	-0.101628	7.87041e-07	8.25054e-06
AKR1B1	-0.153592	7.88783e-07	8.26284e-06
C19orf57	-0.139655	7.89079e-07	8.26284e-06
TIMM22	-0.236588	7.91035e-07	8.27878e-06
WHSC1	-0.0811808	7.98238e-07	8.34959e-06
RMI2	-0.112262	8.01599e-07	8.38015e-06
PACSIN1	-0.0645686	8.08628e-07	8.4488e-06
FAM81B	-0.0565867	8.0905e-07	8.4488e-06
HSPD1	0.056963	8.0986e-07	8.45264e-06
SGCB	0.0704693	8.13596e-07	8.48699e-06
TERF2IP	0.0264856	8.15602e-07	8.50327e-06
ZNF680	0.0678606	8.17402e-07	8.51739e-06
HCFC2	0.0589391	8.19134e-07	8.53078e-06
MDFIC	0.0923649	8.22806e-07	8.56435e-06
HFM1	0.0332333	8.35793e-07	8.6948e-06
LRRC66	0.0575721	8.43282e-07	8.76793e-06
EPS15L1	-0.1458	8.43788e-07	8.76842e-06
ARAP1	-0.118837	8.48658e-07	8.81423e-06
CLEC2B	0.0972034	8.52546e-07	8.8498e-06
PCDHB10	0.0650006	8.58894e-07	8.91085e-06
FBXO30	0.0885222	8.61286e-07	8.93082e-06
PRKCI	0.0542422	8.66555e-07	8.97656e-06
PLBD1	0.160271	8.66637e-07	8.97656e-06
UBE2G2	-0.0875355	8.70383e-07	9.00808e-06
MFSD11	-0.100084	8.70624e-07	9.00808e-06
DAPK3	-0.443167	8.72201e-07	9.01952e-06
SPINK5	0.03636	8.75361e-07	9.0473e-06
BICC1	0.062696	8.87443e-07	9.16721e-06
TJP1	0.111789	8.88746e-07	9.1757e-06
UROD	-0.204311	8.91002e-07	9.19402e-06
ELOVL7	-0.141577	9.016e-07	9.29618e-06
BLNK	-0.0617188	9.01875e-07	9.29618e-06
TRIM40	-0.164386	9.03199e-07	9.3048e-06
ABCC8	-0.101501	9.04189e-07	9.30998e-06
ZNF836	0.0727615	9.04726e-07	9.31049e-06
UEVLD	0.0643463	9.07204e-07	9.33097e-06
KIRREL	-0.134162	9.10521e-07	9.36004e-06
HINFP	-0.163426	9.13108e-07	9.38158e-06
ACSL3	0.107184	9.15047e-07	9.39645e-06
AP1M2	-0.176356	9.19166e-07	9.43368e-06
SOX14	0.104677	9.25173e-07	9.49023e-06
PKDCC	-0.249864	9.2567e-07	9.49023e-06
RPRD2	0.072716	9.2706e-07	9.49938e-06
SIX1	0.0649322	9.29761e-07	9.52195e-06
SNCB	-0.148066	9.313e-07	9.5326e-06
DCST1	-0.136865	9.37136e-07	9.5872e-06
SCN4A	-0.188849	9.3778e-07	9.58865e-06
PLEKHA1	0.0765724	9.38336e-07	9.5892e-06
PLEKHG3	-0.150765	9.40396e-07	9.60511e-06
SEPW1	-0.252874	9.43557e-07	9.63225e-06
LRRC59	-0.0810053	9.46495e-07	9.65708e-06
KHDRBS3	0.0890287	9.47834e-07	9.66558e-06
FABP4	0.117386	9.48502e-07	9.66723e-06
PRKCB	-0.112498	9.50336e-07	9.68075e-06
MAST4	-0.0774215	9.51293e-07	9.68534e-06
PDSS1	-0.0797501	9.59068e-07	9.7593e-06
LYPD1	0.0626191	9.72324e-07	9.88728e-06
HRH1	0.117798	9.72681e-07	9.88728e-06
SLC30A4	0.0424609	9.80774e-07	9.96425e-06
HHLA1	0.0212233	9.87715e-07	1.00252e-05
NDUFA10	-0.0752876	9.87825e-07	1.00252e-05
ARHGAP22	-0.0846917	9.90265e-07	1.00446e-05
RAP1GAP2	-0.203319	9.96929e-07	1.01069e-05
SCARB1	-0.150762	1.00005e-06	1.01331e-05
CPA4	-0.0972038	1.00244e-06	1.0152e-05
SLC12A8	-0.0782236	1.00752e-06	1.0198e-05
ZNF470	0.0403308	1.00902e-06	1.02078e-05
ALS2CL	-0.158149	1.01494e-06	1.02622e-05
CC2D2B	-0.0595769	1.01888e-06	1.02966e-05
FLG2	0.0463729	1.02261e-06	1.03289e-05
TRAT1	0.0365302	1.02554e-06	1.0353e-05
CTD-2140B24.4	0.0128557	1.02908e-06	1.0382e-05
FAM26D	-0.057661	1.0295e-06	1.0382e-05
CDH17	0.0314805	1.03136e-06	1.03953e-05
DCN	0.0456167	1.03431e-06	1.04194e-05
ZNF703	0.196171	1.03621e-06	1.04331e-05
TBC1D17	-0.219723	1.03859e-06	1.04516e-05
SUPT4H1	-0.176038	1.04384e-06	1.04989e-05
DAAM1	-0.139407	1.04727e-06	1.05278e-05
HS3ST1	0.0742165	1.0486e-06	1.05356e-05
ACBD7	0.0848302	1.0505e-06	1.05492e-05
FOXP2	0.0557686	1.05129e-06	1.05516e-05
DAPP1	-0.149497	1.05551e-06	1.05884e-05
IRS2	-0.243811	1.0575e-06	1.06028e-05
ZNF615	0.0599871	1.06103e-06	1.06325e-05
ASCC2	-0.0771483	1.06353e-06	1.06521e-05
PROS1	-0.0962612	1.0712e-06	1.07232e-05
MAP1A	-0.131994	1.07421e-06	1.07478e-05
HTR5A	0.0393481	1.07579e-06	1.07579e-05
C2CD2	-0.114925	1.0804e-06	1.07933e-05
MAPKAPK2	-0.144372	1.08096e-06	1.07933e-05
GDPD5	-0.123532	1.08103e-06	1.07933e-05
RP11-637O19.3	0.00661455	1.08439e-06	1.08194e-05
ANKRD50	0.0760437	1.08531e-06	1.08194e-05
PRR7	-0.210936	1.08534e-06	1.08194e-05
LYZL2	-0.115593	1.08784e-06	1.08387e-05
KIF17	-0.121493	1.09231e-06	1.08776e-05
XRCC2	-0.18806	1.09553e-06	1.09039e-05
SH3D19	0.0786661	1.10442e-06	1.09867e-05
OLFM2	-0.0882865	1.10862e-06	1.10228e-05
ATP6V1C2	-0.0955076	1.11008e-06	1.10266e-05
MYL4	-0.121155	1.11016e-06	1.10266e-05
MC2R	0.0330061	1.11759e-06	1.10946e-05
CCNJL	-0.129634	1.12056e-06	1.11183e-05
ISL1	0.0398503	1.12354e-06	1.11399e-05
SNAP47	-0.0967823	1.12391e-06	1.11399e-05
ACSF3	-0.218539	1.13814e-06	1.12751e-05
GLT8D2	0.0358574	1.14505e-06	1.13377e-05
GINS2	-0.123144	1.16085e-06	1.14882e-05
GRHL3	-0.13588	1.16653e-06	1.15385e-05
WASF3	-0.120874	1.1686e-06	1.15529e-05
TBC1D19	0.031798	1.17446e-06	1.16048e-05
CDIP1	-0.197146	1.18204e-06	1.16737e-05
ZNF155	0.0384069	1.1842e-06	1.16875e-05
SSC4D	-0.109058	1.18466e-06	1.16875e-05
PCYOX1L	-0.205623	1.18546e-06	1.1688e-05
GLIS3	0.0666641	1.18594e-06	1.1688e-05
LEKR1	0.0245791	1.18947e-06	1.17168e-05
PLEKHA8	-0.0687258	1.19473e-06	1.17626e-05
UST	-0.0703394	1.20374e-06	1.18451e-05
ZNF624	0.039451	1.21095e-06	1.191e-05
C22orf46	-0.139521	1.22219e-06	1.20116e-05
CDH6	-0.143617	1.22254e-06	1.20116e-05
LMNA	-0.10679	1.23435e-06	1.21214e-05
WDR1	-0.284502	1.2392e-06	1.21627e-05
KIF27	0.0274653	1.25129e-06	1.22751e-05
LINC00999	0.030573	1.2546e-06	1.23012e-05
HS3ST5	0.0351125	1.2644e-06	1.2391e-05
RAI14	0.130737	1.27275e-06	1.24664e-05
GIPC3	-0.271883	1.28029e-06	1.25338e-05
TWIST1	0.0310347	1.28174e-06	1.25416e-05
TGFBR1	0.124278	1.28347e-06	1.25521e-05
MAPRE2	-0.0968752	1.28732e-06	1.25833e-05
SMR3B	0.0318124	1.28896e-06	1.25929e-05
ZNF43	0.079644	1.3003e-06	1.26972e-05
SERPINF1	-0.203913	1.30771e-06	1.2763e-05
DHRS11	-0.191906	1.31362e-06	1.28141e-05
PIH1D1	-0.216499	1.32005e-06	1.28703e-05
SCG5	-0.0642373	1.32702e-06	1.29317e-05
ENTPD6	-0.129556	1.35076e-06	1.31563e-05
SNX27	0.0929088	1.37651e-06	1.34003e-05
TTC22	-0.10948	1.39687e-06	1.35915e-05
PCNX	0.0696488	1.40436e-06	1.36575e-05
ZNF358	0.0931075	1.41195e-06	1.37243e-05
NPAP1	0.0475787	1.41344e-06	1.37318e-05
EVI5	0.0666585	1.42214e-06	1.38093e-05
COL4A2	-0.184304	1.4252e-06	1.3832e-05
CRY1	0.058974	1.43501e-06	1.39201e-05
MLIP	0.0652608	1.44345e-06	1.39949e-05
OR2G2	-0.401785	1.44708e-06	1.4023e-05
POLE2	-0.0812471	1.45653e-06	1.41074e-05
CHMP6	-0.205924	1.46671e-06	1.41988e-05
TULP2	-0.179937	1.46781e-06	1.42022e-05
ZNF282	-0.11257	1.48432e-06	1.43527e-05
AIM1	0.0583705	1.48486e-06	1.43527e-05
CHST12	-0.167161	1.48572e-06	1.43537e-05
TMEM243	0.0814006	1.49098e-06	1.43973e-05
TMEM241	-0.0316638	1.50358e-06	1.45116e-05
PROL1	0.0419211	1.50499e-06	1.45178e-05
IFNAR1	0.0857117	1.51263e-06	1.45841e-05
ZNF432	0.022978	1.5144e-06	1.45938e-05
ZNF254	0.0696677	1.5327e-06	1.47628e-05
PLPP4	0.0270907	1.53856e-06	1.48118e-05
CASP6	-0.0892976	1.54182e-06	1.48357e-05
CCDC148	0.0320513	1.55301e-06	1.49358e-05
ACSS3	0.0520592	1.55666e-06	1.49595e-05
ZNF441	0.0572245	1.55705e-06	1.49595e-05
CUL4A	-0.0634037	1.56395e-06	1.50183e-05
CD4	-0.0979372	1.56658e-06	1.5036e-05
FAM189B	-0.225283	1.56843e-06	1.50462e-05
RUSC2	0.0717864	1.58114e-06	1.51605e-05
FAM89A	-0.144836	1.58615e-06	1.5201e-05
ACOT8	-0.0904018	1.58789e-06	1.52099e-05
CHTF8	0.136897	1.59707e-06	1.52902e-05
AMZ1	-0.0988009	1.60357e-06	1.53448e-05
GLRX3	-0.0689394	1.6101e-06	1.53996e-05
FAIM2	-0.0915299	1.61263e-06	1.54161e-05
[truncated: 5,921 more rows]

## Sheet: GSE132118 significant positive
GSE132118 - 5hmC cfDNA glioma vs healthy, loghmC > 0, adjusted P-value < 0.05
gene	logFC	P.Value	adj.P.Val
LDB2	0.158517	5.78836e-18	6.23359e-15
TSHZ3	0.158513	1.72093e-11	7.60876e-10
HIC1	0.171145	5.21886e-11	1.984e-09
CASC10	0.17492	9.39669e-11	3.28111e-09
FJX1	0.153883	2.183e-09	4.95193e-08
OLFM4	0.153123	9.34102e-09	1.78057e-07
FOXL2	0.150972	1.1534e-08	2.13262e-07
SOWAHC	0.171101	1.20301e-08	2.21149e-07
MARCKS	0.192214	3.67039e-08	5.77467e-07
CXCL2	0.173045	8.34409e-08	1.18757e-06
UGCG	0.396631	1.85182e-07	2.35799e-06
LRIG1	0.158987	3.42162e-07	3.94078e-06
SPIC	0.181429	5.81204e-07	6.28952e-06
PLBD1	0.160271	8.66637e-07	8.97656e-06
ZNF703	0.196171	1.03621e-06	1.04331e-05
CLDN23	0.269369	4.75813e-06	3.94274e-05
RPP25	0.167294	5.87408e-06	4.73796e-05
RASSF10	0.154417	1.15234e-05	8.52758e-05
ISLR	0.167244	1.39132e-05	0.000100242
GFOD2	0.152074	1.9686e-05	0.000135496
ARC	0.231903	2.72125e-05	0.000178489
CNBP	0.162242	3.4823e-05	0.00022053
MT1M	0.18019	4.50896e-05	0.000274533
KRTAP19-8	0.213434	5.23487e-05	0.00031158
B4GALT5	0.212071	7.85231e-05	0.000440209
HIST1H2AG	0.184764	9.18536e-05	0.00050255
PI3	0.292311	9.21173e-05	0.00050356
RCVRN	0.178014	9.6228e-05	0.00052185
HLX	0.159489	0.000127134	0.000662374
BLID	0.286155	0.000138294	0.000711674
TMEM174	0.157821	0.000239835	0.00114779
BHLHE23	0.163175	0.000256942	0.00121686
CSNK1A1L	0.165139	0.000279389	0.00130888
KBTBD7	0.221371	0.000339864	0.0015526
MLNR	0.412099	0.00041541	0.0018482
ZNF865	0.16006	0.000479373	0.00208044
KRT12	0.150525	0.000518977	0.00223114
B3GNT9	0.222309	0.000523924	0.00224875
HIST1H4L	0.246999	0.000771727	0.00313483
GFI1	0.151634	0.000832271	0.00334028
AC087477.1	0.321831	0.000836361	0.00335176
LTF	0.186453	0.0011065	0.00423444
HIST1H1B	0.150833	0.00114375	0.00435697
HES6	0.15996	0.0011535	0.00438445
AL590560.1	0.43296	0.00140792	0.0052014
KCTD12	0.153495	0.00145073	0.00533173
C8orf82	0.165362	0.00164073	0.00592961
MSRB1	0.325378	0.00197342	0.00693512
MNDA	0.202963	0.00232683	0.00798106
HMGN2	0.162031	0.00250849	0.0085026
S100A12	0.369095	0.00252237	0.00854509
ZNF688	0.162837	0.00413243	0.0128907
NADK	0.153016	0.00458037	0.0140584
SWSAP1	0.208627	0.00479934	0.0146083
YDJC	0.21984	0.00593984	0.0175512
ATOH7	0.15068	0.00797695	0.0225578
LYZ	0.218728	0.00800533	0.0226286
SPRR1A	0.153828	0.00806746	0.0227706
HBQ1	0.155075	0.00902337	0.0250759
PGLYRP1	0.232639	0.0124491	0.0328196
DEFA4	0.230029	0.0133269	0.0347642
FCAR	0.15588	0.0137747	0.0357372
GPR25	0.243158	0.014976	0.0382869

## Sheet: GSE196533 significant
GSE196533 - 5hmC gDNA glioma vs normal, adjusted P-value < 0.05
gene	logFC	P.Value	adj.P.Val
HDGFL1	-0.85222	1.25508e-10	2.3972e-06
PPP2R2D	-0.637882	1.40331e-09	6.32619e-06
MGMT	-0.569391	1.42068e-09	6.32619e-06
CFAP46	-0.534839	1.4863e-09	6.32619e-06
FBXO25	-0.202342	1.92817e-09	6.32619e-06
TMEM132D	-0.342721	2.50257e-09	6.32619e-06
DLGAP2	-0.348109	3.14407e-09	6.32619e-06
PER1	-0.391912	3.15008e-09	6.32619e-06
PERP	-0.297186	3.31951e-09	6.32619e-06
CPXM2	-0.306544	3.42269e-09	6.32619e-06
CYP26C1	-0.584594	3.64335e-09	6.32619e-06
PIGG	-0.44773	6.04252e-09	9.61767e-06
GDF10	-0.648094	1.00256e-08	1.46727e-05
NRAP	-0.236907	1.07549e-08	1.46727e-05
SYCP2	-0.221379	1.17866e-08	1.50082e-05
TBATA	-0.483032	1.28819e-08	1.53778e-05
SLC22A8	-0.323421	1.76604e-08	1.9842e-05
NKX6-2	-0.887948	2.19498e-08	2.21127e-05
TCERG1L	-0.519512	2.19969e-08	2.21127e-05
GABRA5	-0.0514969	2.40214e-08	2.29404e-05
ADARB2	-0.56445	2.8895e-08	2.55669e-05
IKZF5	-0.333156	3.0317e-08	2.55669e-05
FAM204A	-0.350127	3.07874e-08	2.55669e-05
DNAJC21	-0.206946	3.22024e-08	2.56278e-05
SLC6A19	-0.538178	3.78407e-08	2.89103e-05
DMBT1	-0.222563	4.38689e-08	3.22268e-05
TDRD6	-0.255829	4.68348e-08	3.31313e-05
OPN4	-0.61731	4.96174e-08	3.38461e-05
KIAA1024	-0.245895	5.45933e-08	3.50425e-05
TNNT2	-0.285999	5.55975e-08	3.50425e-05
STXBP6	-0.3943	5.68752e-08	3.50425e-05
SAMD12	-0.268869	7.48812e-08	4.3233e-05
LRIT1	-0.435783	7.54794e-08	4.3233e-05
PRPF18	-0.182129	7.856e-08	4.3233e-05
FAM188A	-0.368683	7.92227e-08	4.3233e-05
COL13A1	-0.377113	8.40404e-08	4.43066e-05
ECHS1	-0.617079	8.58295e-08	4.43066e-05
PRADC1	-0.471354	9.78792e-08	4.91972e-05
F10	-0.408726	1.02999e-07	5.04431e-05
RCAN2	-0.290858	1.06126e-07	5.05167e-05
PNLIPRP1	-0.312596	1.08439e-07	5.05167e-05
UROS	-0.36416	1.17764e-07	5.35548e-05
RBP3	-0.672633	1.302e-07	5.68743e-05
MUC5B	-0.536438	1.31019e-07	5.68743e-05
MAT1A	-0.363031	1.37941e-07	5.85482e-05
ASIC2	-0.258995	1.44755e-07	6.01047e-05
BMI1	-0.173662	1.50789e-07	6.06392e-05
CAPN13	-0.315026	1.52392e-07	6.06392e-05
TPSG1	-0.702152	1.64304e-07	6.40449e-05
COL17A1	-0.430971	1.7824e-07	6.80876e-05
PTGDR2	-0.698506	1.86581e-07	6.98763e-05
TM9SF3	-0.25681	1.93561e-07	7.10964e-05
C10orf2	-0.441911	2.04109e-07	7.28934e-05
ERCC6	-0.209031	2.06263e-07	7.28934e-05
LGI3	-0.654312	2.09903e-07	7.28934e-05
DOCK1	-0.289244	2.33425e-07	7.86675e-05
PYROXD2	-0.418279	2.34767e-07	7.86675e-05
FSHB	-0.269651	2.4967e-07	8.2219e-05
NT5DC1	-0.169831	2.79638e-07	9.0527e-05
MOBP	-0.186846	3.104e-07	9.88108e-05
IDI2	-0.457267	3.27759e-07	0.000102626
KNDC1	-0.499697	4.04794e-07	0.000124703
BDKRB1	-0.212583	4.13783e-07	0.000125449
LOXL4	-0.513943	4.47469e-07	0.000132565
KCNT1	-0.490453	4.51138e-07	0.000132565
KCNV2	-0.113115	4.8465e-07	0.000140255
POLR2M	-0.211025	5.10166e-07	0.000144846
EXOC2	-0.260557	5.15681e-07	0.000144846
EPHA7	-0.215829	5.34759e-07	0.000148028
CALM1	0.780794	5.57373e-07	0.000151873
ADGRA1	-0.690935	5.64554e-07	0.000151873
ANKRD1	-0.361791	6.45862e-07	0.000171333
DPYSL4	-0.73238	6.71512e-07	0.00017452
EDRF1	-0.266685	6.82795e-07	0.00017452
GDF2	-0.549145	6.85289e-07	0.00017452
PRAP1	-0.269883	6.94472e-07	0.000174532
HPS1	-0.392753	7.32632e-07	0.000181731
VWA2	-0.278572	7.50543e-07	0.000183787
PIWIL1	-0.316993	7.69776e-07	0.000184841
CFAP43	-0.214902	7.74204e-07	0.000184841
VTI1B	-0.100144	8.61197e-07	0.000203072
TUBE1	-0.196669	8.92158e-07	0.000205483
ATP4B	-0.653831	8.92936e-07	0.000205483
CPEB1	-0.192237	9.52446e-07	0.000213817
NOD1	0.613212	9.62528e-07	0.000213817
INPP5A	-0.661171	9.62737e-07	0.000213817
NTF3	-0.345735	1.02128e-06	0.000216999
HSPA12A	-0.395839	1.02239e-06	0.000216999
CALML3	-0.75281	1.02963e-06	0.000216999
KRT82	-0.338001	1.03021e-06	0.000216999
GPR26	-0.303647	1.03387e-06	0.000216999
HS3ST5	-0.290211	1.0685e-06	0.000221829
FCN2	-0.396318	1.09658e-06	0.000223108
LAD1	-0.26974	1.09802e-06	0.000223108
POFUT2	-0.379327	1.12195e-06	0.000225181
ICE1	-0.216015	1.1318e-06	0.000225181
LRFN2	-0.207048	1.27556e-06	0.000251167
OPRK1	-0.237806	1.29721e-06	0.000251997
DNTT	-0.247212	1.32387e-06	0.000251997
RBFOX1	-0.229684	1.32449e-06	0.000251997
PRLHR	-0.390109	1.33255e-06	0.000251997
ZC3H13	-0.247218	1.35894e-06	0.000254467
FAM96B	-0.40918	1.40935e-06	0.000261346
TDRD1	-0.210869	1.52607e-06	0.000280268
MED30	-0.288448	1.55555e-06	0.000282962
GCNT4	-0.221194	1.63865e-06	0.000295265
PDCD6	-0.0941331	1.69913e-06	0.000302026
GADD45GIP1	0.786397	1.72359e-06	0.000302026
PITX3	-0.33237	1.74813e-06	0.000302026
GSTT2B	-0.173805	1.75468e-06	0.000302026
SDHA	-0.250911	1.75523e-06	0.000302026
ATP8A2	-0.219771	1.94966e-06	0.000332487
C21orf62	0.523178	1.99601e-06	0.000337379
GPAM	-0.201379	2.01764e-06	0.000338009
PPP1CB	0.331508	2.03513e-06	0.000338009
TLL2	-0.290399	2.12111e-06	0.000349252
ZNF705G	-0.190234	2.22869e-06	0.000361421
AGXT	-0.404582	2.23286e-06	0.000361421
CRTAC1	-0.348349	2.3501e-06	0.0003772
UBE3B	-0.189464	2.37544e-06	0.000377887
BHLHE40	1.15491	2.39395e-06	0.000377887
FRMD1	-0.569639	2.44561e-06	0.000382878
FAM26D	-0.0859152	2.51298e-06	0.000390228
RBFOX3	-0.33833	2.5696e-06	0.000392898
CAMK2N1	0.511717	2.57132e-06	0.000392898
DCUN1D2	-0.301161	2.7569e-06	0.000417912
NPBWR2	-1.10927	2.79073e-06	0.000418014
SLIT3	-0.24553	2.80135e-06	0.000418014
SPTBN5	-0.39975	2.85566e-06	0.000422814
ATG2B	-0.210585	2.88196e-06	0.000423427
KCNK1	-0.351968	2.91022e-06	0.000424315
CPEB4	0.517118	2.93877e-06	0.000425211
MMP21	-0.616734	2.96089e-06	0.000425211
FGF8	-0.463995	2.99759e-06	0.000427268
SLC9A3	-0.408502	3.04954e-06	0.000428538
PLEKHS1	-0.198355	3.05632e-06	0.000428538
SHC2	-0.479876	3.09411e-06	0.000428538
CNTN4	-0.20492	3.09624e-06	0.000428538
JAKMIP3	-0.673182	3.21841e-06	0.000442242
CDH23	-0.308634	3.25984e-06	0.000442968
SERPINA10	-0.279568	3.27008e-06	0.000442968
SNED1	-0.183161	3.30779e-06	0.000444921
GLB1L2	-0.350148	3.47727e-06	0.000464447
SERPINA12	-0.226363	3.58747e-06	0.000475838
CXXC5	0.904018	3.67347e-06	0.000476368
ATE1	-0.302055	3.67654e-06	0.000476368
TOB1	0.625131	3.68351e-06	0.000476368
SLIT2	-0.247052	3.69123e-06	0.000476368
RIMBP2	-0.364366	3.78665e-06	0.000483846
FAT2	-0.204129	3.79984e-06	0.000483846
CBX3	0.408828	3.86787e-06	0.000489247
MSL2	0.486137	3.91769e-06	0.000492288
ZEB2	0.651479	3.95957e-06	0.000494299
IL24	-0.300097	3.99866e-06	0.000495938
NDUFV1	-0.42658	4.06362e-06	0.000500743
RPL17-C18orf32	0.142861	4.10607e-06	0.00050273
KIF2B	-0.394009	4.19319e-06	0.000508988
CEP68	0.211919	4.21048e-06	0.000508988
BMP6	-0.203837	4.26786e-06	0.000512029
MTMR7	-0.316836	4.30603e-06	0.000512029
DDX31	-0.260249	4.33368e-06	0.000512029
MRPS9	-0.188439	4.37419e-06	0.000512029
OVCH2	-0.256475	4.39464e-06	0.000512029
SCUBE1	-0.390005	4.39648e-06	0.000512029
SNRNP48	-0.149679	4.48081e-06	0.000518688
PCGF5	-0.272327	4.6659e-06	0.000534507
CYP7B1	-0.225631	4.67344e-06	0.000534507
MAT2A	0.391759	4.7717e-06	0.000542497
WDR11	-0.201053	4.80981e-06	0.000543594
SGCZ	-0.182199	4.84716e-06	0.000544592
CPLX4	-0.156088	4.89597e-06	0.00054686
MED23	-0.140232	5.03403e-06	0.000558189
BRD9	-0.415708	5.05585e-06	0.000558189
PANK1	-0.218894	5.10517e-06	0.000560167
SH3BP2	0.835047	5.13242e-06	0.000560167
COL11A2	-0.220357	5.24359e-06	0.000569049
ZFAND5	0.484841	5.30583e-06	0.00057255
NR3C2	-0.247479	5.49691e-06	0.000589837
EDIL3	-0.279878	5.58795e-06	0.000595077
IKBKAP	-0.120786	5.60806e-06	0.000595077
MYC	0.499493	5.68901e-06	0.000600332
SPTB	-0.213408	5.73546e-06	0.000601908
COL5A1	-0.41498	5.78781e-06	0.000604083
LYPD2	-0.735078	5.96504e-06	0.000619197
IL3	-0.442312	5.99777e-06	0.00061923
SRSF3	0.615623	6.04468e-06	0.000620718
SAMD9	0.230761	6.10893e-06	0.00062396
SNTG2	-0.186042	6.20948e-06	0.00062871
CNTNAP3	-0.0419743	6.22127e-06	0.00062871
DDX25	-0.238621	6.31185e-06	0.000634507
F7	-0.303199	6.38042e-06	0.000638042
ACP1	-0.347412	6.44225e-06	0.00064087
NEBL	-0.286023	6.73011e-06	0.000666036
LDB3	-0.400223	6.93479e-06	0.000682755
RAD51AP2	-0.221078	7.0919e-06	0.000688113
SGPL1	-0.246864	7.11028e-06	0.000688113
C10orf12	-0.467413	7.12927e-06	0.000688113
GRM4	-0.264165	7.13332e-06	0.000688113
TMPRSS6	-0.269725	7.24892e-06	0.000695751
PCDHB10	0.469969	7.29163e-06	0.00069635
PER3	-0.330337	7.51877e-06	0.00071447
NRXN3	-0.202486	7.8458e-06	0.000737091
CHST11	0.60203	7.87928e-06	0.000737091
MARCH11	-0.186854	7.89706e-06	0.000737091
RYR2	-0.137903	7.91119e-06	0.000737091
ANO7	-0.332756	7.98842e-06	0.000740674
CSNK1A1	0.404116	8.14659e-06	0.000749679
PLEKHA1	-0.303343	8.16404e-06	0.000749679
ATP7B	-0.205377	8.56428e-06	0.000779834
FAM19A4	-0.141271	8.57409e-06	0.000779834
TFAM	-0.289402	8.94355e-06	0.000808092
STK17A	0.342742	8.9694e-06	0.000808092
TDRD15	-0.17329	9.13168e-06	0.000816176
COA1	0.358395	9.18542e-06	0.000816176
SAMM50	-0.183958	9.20596e-06	0.000816176
NKAIN2	-0.221835	9.23005e-06	0.000816176
SYCE1	-0.16346	9.48749e-06	0.000833266
NFE2L2	0.185241	9.51057e-06	0.000833266
KRT77	-0.266176	9.72404e-06	0.000848079
SOHLH1	-0.825995	9.84221e-06	0.000854483
BCCIP	-0.112784	1.02893e-05	0.000885337
LCA5	-0.213427	1.02992e-05	0.000885337
ARRDC3	0.380051	1.03864e-05	0.000885337
MYH6	-0.22143	1.04079e-05	0.000885337
INPP5J	-0.320848	1.04294e-05	0.000885337
FSTL4	-0.202143	1.05577e-05	0.000888306
SPATA31E1	-0.354916	1.05979e-05	0.000888306
CNTNAP5	-0.160416	1.06039e-05	0.000888306
SLC6A20	-0.22001	1.07198e-05	0.00089249
PPWD1	-0.195836	1.07473e-05	0.00089249
OBSCN	-0.233741	1.11185e-05	0.00091932
SNN	1.18062	1.12593e-05	0.000924438
LINGO2	-0.165858	1.12772e-05	0.000924438
PLPP3	0.278252	1.19241e-05	0.000973295
SORCS1	-0.236674	1.2036e-05	0.000978249
PDE6B	-0.566878	1.2321e-05	0.000997167
TMEM63C	-0.0554643	1.24849e-05	0.00100617
SLC12A2	-0.197204	1.2588e-05	0.00100783
SECISBP2	-0.204149	1.26111e-05	0.00100783
PCSK6	-0.501469	1.27306e-05	0.00100818
TSSC4	-0.648775	1.2737e-05	0.00100818
MRGPRG	-1.45082	1.27738e-05	0.00100818
PNLIPRP3	-0.166068	1.3034e-05	0.00102448
ARMC3	-0.231521	1.32442e-05	0.00103674
SGCD	-0.230258	1.35463e-05	0.00105543
USP40	-0.151976	1.35936e-05	0.00105543
TMC3	-0.188387	1.3712e-05	0.00106032
MC3R	-0.818732	1.37749e-05	0.00106089
JPH3	-0.361222	1.38518e-05	0.00106253
DTL	0.153297	1.40231e-05	0.00107028
RAB11FIP2	-0.320744	1.40649e-05	0.00107028
CYLD	-0.201574	1.42014e-05	0.00107637
PITRM1	-0.477718	1.48309e-05	0.00111964
B3GALT4	0.379312	1.50371e-05	0.00113074
MICU3	-0.197025	1.52107e-05	0.00113408
CDHR1	-0.356307	1.52307e-05	0.00113408
OPALIN	-0.241329	1.52596e-05	0.00113408
OTUD7A	-0.237107	1.54569e-05	0.00114073
SSTR4	-1.25577	1.54685e-05	0.00114073
PRR11	0.279723	1.56267e-05	0.00114467
C2orf80	0.261373	1.56418e-05	0.00114467
ANO2	-0.196043	1.57571e-05	0.00114522
FAXC	-0.136535	1.57693e-05	0.00114522
FRK	-0.158625	1.60249e-05	0.00115938
DCLRE1A	-0.238169	1.61989e-05	0.00116754
MUC5AC	-0.131705	1.63141e-05	0.00117143
PARG	-0.0736016	1.63827e-05	0.00117194
SPOCK3	-0.214864	1.69508e-05	0.00120806
PHIP	-0.206126	1.70791e-05	0.00121268
ALS2CL	-0.305224	1.71446e-05	0.00121282
HCN3	-0.281659	1.721e-05	0.00121296
FAM160B1	-0.196642	1.76833e-05	0.00124143
TTYH3	1.62262	1.77439e-05	0.00124143
FAM212B	0.188213	1.80991e-05	0.00125982
GTF3C3	-0.114361	1.81387e-05	0.00125982
NMUR2	-0.205776	1.83989e-05	0.00126544
CLCNKA	-0.297216	1.84215e-05	0.00126544
HSPB1	1.00663	1.84586e-05	0.00126544
TMEM26	-0.192878	1.84847e-05	0.00126544
LRIT2	-0.287571	1.85513e-05	0.00126547
SLCO3A1	-0.381716	1.89519e-05	0.00128446
BEND7	-0.29478	1.89643e-05	0.00128446
ANKZF1	-0.38415	1.90342e-05	0.00128464
ADRA2A	-0.486189	1.93809e-05	0.00130344
TRMT11	-0.181698	1.9461e-05	0.00130423
ZBTB39	-0.265221	1.96566e-05	0.00131031
GJC2	-0.470059	1.96889e-05	0.00131031
VPS37B	0.857473	2.05756e-05	0.00136456
TUBA1A	0.396864	2.08818e-05	0.00137808
RNF152	-0.260427	2.09238e-05	0.00137808
SH3GL3	-0.283055	2.13146e-05	0.001399
GOT1	-0.269696	2.15258e-05	0.00140677
LFNG	1.3227	2.15803e-05	0.00140677
ARHGAP44	-0.177789	2.1745e-05	0.00141269
MEF2D	0.334265	2.19432e-05	0.00142073
MCL1	0.429706	2.28368e-05	0.00146953
ANKS6	-0.162836	2.28508e-05	0.00146953
KBTBD13	-1.10884	2.32572e-05	0.0014892
STOML3	-0.161904	2.33125e-05	0.0014892
ZFP62	-0.17794	2.34405e-05	0.00149238
MIA3	-0.145226	2.36414e-05	0.00149801
EIF4A2	0.420745	2.36857e-05	0.00149801
APOA1BP	0.849406	2.39803e-05	0.00151163
B3GALT1	-0.32039	2.43184e-05	0.0015279
CUZD1	-0.173536	2.44667e-05	0.00153218
GPR182	-0.403883	2.47738e-05	0.00153922
PRG4	-0.132742	2.47872e-05	0.00153922
PLEKHO1	0.542585	2.48209e-05	0.00153922
DEFB116	0.174001	2.51183e-05	0.00155262
PDE10A	-0.264269	2.56524e-05	0.00158052
SEC61A2	-0.310271	2.65184e-05	0.00162862
FAM155A	-0.263294	2.69902e-05	0.0016517
OXGR1	-0.258107	2.70672e-05	0.0016517
SMAD7	0.860316	2.71716e-05	0.00165279
ANK3	-0.21719	2.73495e-05	0.00165833
ATP6V1E2	0.231156	2.75374e-05	0.00166444
MYH7B	-0.58887	2.79448e-05	0.00168374
RCCD1	0.807353	2.82632e-05	0.00169478
ZFYVE27	-0.250025	2.83055e-05	0.00169478
SLC9A2	-0.138453	2.84228e-05	0.00169649
GBX2	1.15064	2.86998e-05	0.00170769
SLC35B2	0.500287	2.93619e-05	0.00174165
SERP1	0.0773384	3.00365e-05	0.00176739
ZKSCAN3	-0.10629	3.02799e-05	0.00176739
USP17L7	-0.700237	3.03682e-05	0.00176739
TMEM151A	-0.799398	3.04927e-05	0.00176739
WSCD2	-0.216105	3.05133e-05	0.00176739
NT5C3A	0.282915	3.05163e-05	0.00176739
NEK6	0.941795	3.05349e-05	0.00176739
OR9G1	-0.510928	3.062e-05	0.00176739
C10orf90	-0.391279	3.0694e-05	0.00176739
ACTRT2	-1.15574	3.07795e-05	0.00176739
TTC32	0.432449	3.08137e-05	0.00176739
EPHA8	-0.298252	3.12456e-05	0.001783
TBC1D21	-0.177336	3.12725e-05	0.001783
VSTM4	-0.246101	3.17347e-05	0.00180397
C2orf54	-0.414855	3.19125e-05	0.00180728
HEXIM1	0.484178	3.19823e-05	0.00180728
UNC79	-0.123474	3.23209e-05	0.00182103
MYOCD	-0.126395	3.28869e-05	0.00184747
ZAR1	-0.712363	3.30167e-05	0.00184932
SKIV2L	-0.274041	3.34218e-05	0.00186654
ACADSB	-0.229958	3.35684e-05	0.00186926
MUC6	-0.584185	3.39328e-05	0.00188252
YWHAE	0.752529	3.40846e-05	0.00188252
ADAMTS14	-0.324726	3.41614e-05	0.00188252
TSPYL5	-0.446398	3.42832e-05	0.00188252
SYT14	-0.149089	3.42993e-05	0.00188252
CTDP1	-0.488721	3.44169e-05	0.00188356
RPS10-NUDT3	0.0479382	3.45873e-05	0.00188748
ERMARD	-0.191361	3.47087e-05	0.0018879
SMIM15	0.348665	3.47927e-05	0.0018879
MED6	-0.151712	3.4972e-05	0.00189225
CSRNP1	0.815131	3.50759e-05	0.00189251
ENC1	0.844365	3.5437e-05	0.00190661
PSRC1	1.09285	3.57379e-05	0.0019174
TBC1D28	-0.0822169	3.60383e-05	0.0019281
ITIH5	-0.249767	3.65252e-05	0.00194869
SLFNL1	-0.400123	3.66684e-05	0.00194878
PODN	-0.335279	3.67309e-05	0.00194878
BTRC	-0.207645	3.69488e-05	0.00195491
SZT2	-0.21319	3.73405e-05	0.00197018
PRKG1	-0.161804	3.79465e-05	0.00199664
GABRB2	-0.139542	3.81906e-05	0.00200396
TARSL2	-0.246725	3.84673e-05	0.00201168
CALHM1	-0.458506	3.85485e-05	0.00201168
KSR2	-0.198746	3.92569e-05	0.00204307
PNLIP	-0.196737	4.00782e-05	0.00208014
SH3PXD2A	-0.353483	4.07945e-05	0.00210699
TOPORS	-0.387049	4.0816e-05	0.00210699
MRPL39	-0.137508	4.12225e-05	0.00212126
RNF20	-0.154431	4.13146e-05	0.00212126
CTSB	0.824006	4.16397e-05	0.00212681
CDH7	-0.14707	4.17107e-05	0.00212681
C10orf35	-0.475235	4.17568e-05	0.00212681
PSMG3	1.05872	4.19515e-05	0.00213105
PANK2	0.670395	4.22688e-05	0.00214147
PLA2G4E	-0.171075	4.27134e-05	0.00215827
ZFYVE28	-0.264021	4.30888e-05	0.00217149
BBIP1	-0.253758	4.43023e-05	0.00222677
VEGFC	-0.151005	4.46408e-05	0.00223375
FLT4	-0.291743	4.49234e-05	0.00223375
ATP1B1	0.452783	4.50132e-05	0.00223375
IRGM	0.117263	4.50236e-05	0.00223375
NCK1	0.154585	4.50999e-05	0.00223375
OGDHL	-0.318927	4.51428e-05	0.00223375
YWHAG	0.719954	4.55644e-05	0.00224879
S100B	0.862138	4.63891e-05	0.00228359
PEA15	0.463041	4.65743e-05	0.00228681
PLK2	0.522454	4.69655e-05	0.00230011
CACNG2	-0.261764	4.71603e-05	0.00230374
TPH2	-0.0925665	4.74644e-05	0.00230818
PPP4R4	-0.140519	4.75858e-05	0.00230818
HS6ST3	-0.133682	4.76138e-05	0.00230818
FAM21C	-0.0470175	4.78121e-05	0.00231192
CSNK2A2	-0.143044	4.83275e-05	0.00233095
GPR156	0.164724	4.86193e-05	0.00233652
EIF4H	0.584851	4.88025e-05	0.00233652
PSMB1	-0.229767	4.88101e-05	0.00233652
GFRA1	-0.351618	4.92715e-05	0.00234007
RP11-295P9.13	-0.12348	4.94304e-05	0.00234007
RTL1	-0.781495	4.94527e-05	0.00234007
PLA2G4F	-0.254286	4.94529e-05	0.00234007
LAMB1	0.419125	4.94967e-05	0.00234007
FIZ1	-0.40037	5.08377e-05	0.00239753
IKZF2	-0.179263	5.13486e-05	0.00240922
CNTN6	-0.15969	5.14103e-05	0.00240922
PNRC1	0.573058	5.14639e-05	0.00240922
PURB	0.325606	5.17438e-05	0.0024163
SMIM21	-0.239072	5.19756e-05	0.0024163
RPS8	0.658363	5.2132e-05	0.0024163
NFE2L3	0.360453	5.22418e-05	0.0024163
SHOX2	0.630429	5.22477e-05	0.0024163
KCTD8	-0.189881	5.25606e-05	0.0024249
RASGRF2	-0.185485	5.27371e-05	0.00242718
CYP11B2	-0.0809681	5.30726e-05	0.00243675
TMEM255B	-0.253733	5.32177e-05	0.00243755
DPCD	-0.185576	5.34364e-05	0.00244171
CEP120	-0.108683	5.41139e-05	0.00246171
LIPM	-0.226869	5.41318e-05	0.00246171
RPLP1	0.498066	5.4589e-05	0.00247395
EEPD1	0.648416	5.46601e-05	0.00247395
TIMM22	0.39488	5.49876e-05	0.00248289
AL590822.1	1.32684	5.52363e-05	0.00248824
RSU1	-0.206262	5.55708e-05	0.00249742
LHPP	-0.332573	5.58019e-05	0.00250076
MTIF3	-0.2519	5.59071e-05	0.00250076
AJAP1	-0.602458	5.68889e-05	0.0025335
CEP72	-0.264853	5.69516e-05	0.0025335
R3HCC1L	-0.169346	5.70368e-05	0.0025335
BCL2L2-PABPN1	-0.157246	5.71696e-05	0.0025335
CRP	-0.350022	5.79718e-05	0.00255877
CTDNEP1	-0.170595	5.82254e-05	0.00255877
COX10	-0.148718	5.83362e-05	0.00255877
LMNA	0.383416	5.84199e-05	0.00255877
OR52J3	-0.447121	5.84877e-05	0.00255877
RAC1	0.966115	5.85436e-05	0.00255877
GALNT9	-0.192976	5.90131e-05	0.00256218
RABGGTA	-0.299715	5.90294e-05	0.00256218
FGFR2	-0.46315	5.92318e-05	0.00256218
SH2D6	0.498978	5.92779e-05	0.00256218
CAD	-0.204372	5.94219e-05	0.00256218
UVSSA	-0.375887	5.94265e-05	0.00256218
KRT76	-0.219807	5.9732e-05	0.00256394
KIF12	-0.220027	5.97744e-05	0.00256394
ACTG2	0.201443	5.987e-05	0.00256394
COL6A5	-0.117564	6.03509e-05	0.00257875
ASAH2	-0.0260092	6.07149e-05	0.0025802
SLC29A3	-0.319937	6.07395e-05	0.0025802
LINGO4	-0.300039	6.079e-05	0.0025802
TNPO3	0.203112	6.1099e-05	0.00258657
TSC1	-0.191199	6.12149e-05	0.00258657
RRM2	0.354142	6.13463e-05	0.00258657
NEGR1	-0.192041	6.17837e-05	0.00259927
CHCHD7	-0.358631	6.22058e-05	0.00261128
CFAP20	0.50782	6.27456e-05	0.00262665
TIMM21	-0.241012	6.2847e-05	0.00262665
ADAM12	-0.206521	6.31764e-05	0.00263465
HOXA7	1.28542	6.39998e-05	0.00266317
C1orf216	0.481899	6.41841e-05	0.00266504
CDH16	-0.273265	6.4692e-05	0.0026803
F2R	0.293442	6.56963e-05	0.00271602
PYROXD1	-0.141105	6.66913e-05	0.00275119
MUC2	-0.324027	6.76107e-05	0.00278303
NELL1	-0.144815	6.77544e-05	0.00278303
TNFRSF13C	-0.381505	6.80396e-05	0.00278613
NUP37	-0.113787	6.81215e-05	0.00278613
ARHGEF33	-0.0638837	6.90769e-05	0.00281916
RTN4	0.234678	6.94089e-05	0.0028226
FAM170B	-0.441751	6.94949e-05	0.0028226
PLEKHN1	-0.347736	6.96044e-05	0.0028226
DUPD1	-0.231363	7.19112e-05	0.00290997
ST6GALNAC3	-0.227722	7.22787e-05	0.00291865
WFS1	-0.392764	7.26061e-05	0.00292569
PPP1R16B	-0.25114	7.28027e-05	0.00292744
FAM214A	-0.127087	7.31574e-05	0.00293552
RNF7	0.229062	7.43535e-05	0.00297567
HNRNPU	0.230189	7.44696e-05	0.00297567
ZNHIT6	-0.114226	7.54413e-05	0.00300018
SYT9	-0.192138	7.56433e-05	0.00300018
ZNF679	0.233596	7.56599e-05	0.00300018
BTBD16	-0.307071	7.58463e-05	0.00300018
C10orf107	-0.180687	7.58683e-05	0.00300018
NEURL1	-0.197812	7.76595e-05	0.00306466
ARL6IP5	0.355482	7.83361e-05	0.00308499
SLC6A3	-0.222793	7.85682e-05	0.0030868
EVX1	0.910226	7.8819e-05	0.0030868
SLC35F3	-0.132795	7.88668e-05	0.0030868
BMP3	-0.167996	7.96732e-05	0.00310707
LZTR1	-0.240386	7.97102e-05	0.00310707
NRG3	-0.239524	8.02209e-05	0.00312061
FGD5	-0.238594	8.04646e-05	0.0031211
PTPN5	-0.186904	8.05602e-05	0.0031211
RABL2A	-0.101665	8.09544e-05	0.00313002
ATRNL1	-0.142206	8.21542e-05	0.00316999
HECTD3	-0.275144	8.24775e-05	0.00317117
RELL2	0.359998	8.25169e-05	0.00317117
KLHDC8B	0.411711	8.32374e-05	0.0031879
DUSP1	0.715334	8.32859e-05	0.0031879
MYOM2	-0.192046	8.35259e-05	0.00319028
BEND4	-0.173002	8.36821e-05	0.00319028
TNK2	0.722769	8.51822e-05	0.00323024
ANO4	-0.158686	8.52162e-05	0.00323024
NHLRC2	-0.184663	8.53001e-05	0.00323024
KMT2E	0.347536	8.55048e-05	0.00323024
OTOG	-0.161556	8.574e-05	0.00323024
NEO1	-0.159446	8.57452e-05	0.00323024
SLC24A2	-0.241273	8.6136e-05	0.00323858
SSH1	0.447926	8.66041e-05	0.00324978
SYNPO	0.509473	8.82513e-05	0.0033051
SPEF2	-0.117643	8.86167e-05	0.00331229
TRPV6	-0.318327	9.00883e-05	0.00336072
HERC2	-0.15558	9.03002e-05	0.00336205
SLC5A6	-0.209598	9.08264e-05	0.00337507
EFTUD1	-0.107884	9.1274e-05	0.00338275
SUB1	0.281467	9.13873e-05	0.00338275
NT5C	0.948355	9.17978e-05	0.00339137
HIP1	0.428911	9.24567e-05	0.00340019
HIST1H2AA	-0.966518	9.25841e-05	0.00340019
LRRC27	-0.258748	9.26812e-05	0.00340019
C10orf120	-0.675694	9.27487e-05	0.00340019
BTBD8	-0.163023	9.33617e-05	0.00341303
ITGA8	-0.190525	9.3655e-05	0.00341303
ELAC2	-0.22353	9.36864e-05	0.00341303
ADGRD1	-0.356815	9.38135e-05	0.00341303
GRID1	-0.291701	9.42604e-05	0.00342
JAG2	-0.46712	9.43632e-05	0.00342
FBXO3	-0.152289	9.57986e-05	0.00346544
LHX1	0.557669	9.64001e-05	0.00347098
DCHS1	-0.326887	9.64024e-05	0.00347098
C17orf74	-0.482562	9.65361e-05	0.00347098
AIFM2	-0.171985	9.66785e-05	0.00347098
ZNF501	0.164644	9.7083e-05	0.0034745
BUB3	-0.247458	9.71405e-05	0.0034745
ARPP19	0.293135	9.7909e-05	0.00349544
RNF216	0.411608	9.90236e-05	0.00352864
C16orf72	0.432389	9.93416e-05	0.00353338
LOXHD1	-0.134242	9.98802e-05	0.00354593
DPYSL2	0.36526	0.000100418	0.00355842
SETD3	-0.216013	0.000100826	0.00356624
CENPV	0.0978901	0.00010117	0.00357181
KCNA3	1.19984	0.000103129	0.00363182
PAPPA	-0.149768	0.00010325	0.00363182
KRT16	-0.2857	0.000105531	0.00369984
SERINC5	0.365498	0.00010565	0.00369984
TBX10	-0.350622	0.000105765	0.00369984
LENG9	0.9732	0.000106233	0.00370941
CD9	0.747446	0.000106547	0.0037136
AKIRIN2	0.384184	0.000106824	0.00371647
EZH2	0.334217	0.000107404	0.00372984
TTC37	-0.12146	0.000107985	0.0037432
CALML5	-1.09256	0.000108824	0.00376103
FGF20	-0.207782	0.000108893	0.00376103
TPO	-0.18493	0.000109484	0.00377462
CPB2	-0.232584	0.000109712	0.00377566
NSUN2	-0.217172	0.000111708	0.00383745
VTI1A	-0.234825	0.00011209	0.00384366
IFNAR2	0.125526	0.000112773	0.00386016
SFPQ	0.349271	0.000113703	0.0038833
KRT73	-0.210055	0.000114119	0.0038833
OAZ2	0.439894	0.00011418	0.0038833
LYZL4	-0.176841	0.000114307	0.0038833
GFAP	1.9398	0.000114772	0.0038833
SUSD1	0.156616	0.000114934	0.0038833
TGM1	-0.255742	0.000115056	0.0038833
NEUROG2	0.519083	0.000115495	0.0038833
FAT4	-0.233961	0.0001155	0.0038833
KCNK17	-0.210378	0.000115727	0.0038833
RPS6KA2	-0.245252	0.000115863	0.0038833
QKI	0.862248	0.000115889	0.0038833
MYEOV2	-0.351312	0.000117552	0.00392957
NOS1	-0.189289	0.000117687	0.00392957
RP11-310K10.1	-0.185238	0.000118077	0.00392957
ZNF267	0.161558	0.000118283	0.00392957
ADCY5	-0.314084	0.000118406	0.00392957
CDYL2	-0.175374	0.000118504	0.00392957
BNC1	-0.153283	0.000119373	0.0039515
KRT79	-0.212232	0.000119616	0.00395272
DOCK9	-0.235522	0.00011983	0.00395296
GABRG3	-0.165202	0.00012023	0.00395365
MBLAC1	0.492372	0.000120265	0.00395365
CDC42EP4	1.16325	0.000120493	0.00395431
KLHL40	-0.651044	0.00012086	0.00395686
BTBD19	0.808981	0.000120985	0.00395686
ZMYND11	-0.238762	0.000121466	0.0039658
SPOCK1	-0.215985	0.000121838	0.00396978
DEGS2	-0.392654	0.000122003	0.00396978
FAM102A	0.703701	0.00012253	0.00398013
WDR27	-0.12283	0.000122773	0.00398125
HNRNPA2B1	0.432149	0.00012339	0.0039945
SH3GL1	1.13751	0.000123793	0.00399812
PLEKHH1	-0.244527	0.000123921	0.00399812
SLC25A25	0.493633	0.000125077	0.00402862
FAM181B	-0.321351	0.000125309	0.00402928
GLCE	-0.128774	0.000125722	0.00403577
PRR7	0.600881	0.000126453	0.00405244
IFFO1	0.989964	0.000127503	0.00407284
UNC5C	-0.255508	0.000127541	0.00407284
TEX29	-0.283405	0.000127729	0.00407284
XAB2	-0.436039	0.000128139	0.00407908
FGA	-0.161198	0.000128839	0.00408363
GABRB3	-0.14313	0.000129317	0.00408363
FRA10AC1	-0.14917	0.0001295	0.00408363
MUT	-0.133508	0.00012953	0.00408363
HPCAL4	-0.196826	0.000129533	0.00408363
UTS2	-0.221893	0.000129885	0.00408363
FMN1	-0.152231	0.000129905	0.00408363
C15orf53	-0.26016	0.000130182	0.00408363
TOP3B	-0.261255	0.000130206	0.00408363
BRD4	0.693467	0.000130453	0.00408467
EVX2	0.610171	0.00013075	0.00408726
MTUS2	-0.145019	0.000132037	0.00412077
C6orf1	0.439376	0.0001324	0.00412126
S100A2	0.464117	0.000132485	0.00412126
AL137002.1	-0.754516	0.00013352	0.00414017
NEUROD2	0.385819	0.000133726	0.00414017
CDAN1	-0.290114	0.000133743	0.00414017
FBXO8	-0.181115	0.000136302	0.00420926
CALM3	0.664402	0.000136415	0.00420926
MAP2K4	-0.18525	0.000137491	0.00422993
EIF1B	0.437946	0.000137528	0.00422993
UNC93A	-0.298203	0.000138735	0.00425933
ZNF717	0.217377	0.00013893	0.00425933
FAM83H	-0.497628	0.00013952	0.00426673
EN2	1.0065	0.000139816	0.00426673
RBM38	1.26082	0.000139841	0.00426673
LMBRD2	-0.0946959	0.000140127	0.00426863
ZNF488	-0.50635	0.000141283	0.00429698
ACO1	-0.213081	0.00014152	0.00429733
HMGCLL1	-0.150642	0.000142104	0.00430303
CHMP2B	-0.162376	0.000142158	0.00430303
YWHAH	0.46644	0.00014262	0.00431018
CTC-512J12.6	0.029429	0.000142924	0.00431254
KCNMA1	-0.188794	0.000143526	0.00432388
NSA2	-0.188621	0.000144002	0.00432793
STMN1	0.28245	0.000144113	0.00432793
CSRP1	0.398801	0.000144599	0.00433209
HIST1H2BJ	0.223918	0.000145031	0.00433209
COL6A3	-0.180486	0.000145073	0.00433209
TMUB1	1.47596	0.000145159	0.00433209
IGF2BP3	0.409806	0.000145732	0.00434219
FOS	1.03393	0.000145952	0.00434219
SNTB1	0.188628	0.000146565	0.00434823
YLPM1	-0.137832	0.000146611	0.00434823
SYT17	0.220744	0.00014758	0.00436032
KCNIP4	-0.134251	0.000147677	0.00436032
NPHP3-ACAD11	-0.007992	0.000147703	0.00436032
PLAG1	-0.147763	0.000149024	0.00438887
IFNA5	-0.28764	0.000149284	0.00438887
MTRNR2L8	-0.896778	0.00014936	0.00438887
SLC6A5	-0.181987	0.000149691	0.00439185
GPRC5B	1.06805	0.000150583	0.00441124
RALA	0.219821	0.000151509	0.00443058
IDUA	-0.336415	0.000151707	0.00443058
FBXO38	-0.162705	0.000152024	0.00443307
PHC2	0.353139	0.000152742	0.00444436
CCND2	0.885111	0.000153353	0.00444436
KIAA1191	-0.203616	0.000153669	0.00444436
RPS3A	0.225649	0.000153786	0.00444436
TTN	-0.172321	0.000153937	0.00444436
SLC25A27	-0.149008	0.000153974	0.00444436
DCDC2C	-0.146867	0.00015404	0.00444436
CCDC186	-0.144334	0.000154832	0.00445941
RAB40B	-0.504248	0.000155029	0.00445941
SLC25A46	-0.157336	0.00015621	0.00447772
SOX12	0.665725	0.00015627	0.00447772
PPP1R15A	1.35537	0.000156368	0.00447772
NUDT4	0.468702	0.000157678	0.00450752
SLC30A2	-0.278891	0.000158056	0.00450752
TAF3	-0.236249	0.000158117	0.00450752
GLRX3	-0.210282	0.000159334	0.00452773
MAST4	-0.136862	0.000159408	0.00452773
PTPN12	0.295972	0.000159537	0.00452773
HNRNPA1	0.276333	0.000159881	0.00452833
CTD-2132N18.3	-0.0364697	0.000160032	0.00452833
HNRNPDL	0.264011	0.000160784	0.00453192
TCP10	-0.104297	0.000160827	0.00453192
FOXD1	0.859617	0.000160871	0.00453192
ZNF560	0.172737	0.00016212	0.00456037
RNLS	-0.154991	0.000162475	0.00456363
CCDC144NL	-0.100285	0.000162899	0.00456422
HABP2	-0.141513	0.000162974	0.00456422
UBE2N	0.263198	0.000163523	0.00456921
SNCA	-0.185119	0.00016363	0.00456921
SMOC2	-0.246827	0.000166089	0.00463108
LRRC7	-0.14125	0.000167961	0.00467646
PBK	0.133334	0.000168963	0.00469751
ZC3H6	-0.129282	0.000169427	0.00469764
LAPTM4A	0.255536	0.000169459	0.00469764
DPYSL3	0.408775	0.000170637	0.00472343
THADA	0.122845	0.000171169	0.00472888
CUL4A	-0.204086	0.000171329	0.00472888
S100A16	0.626385	0.000172532	0.00475522
RBM20	-0.147647	0.000172859	0.00475735
NRN1	0.837343	0.00017402	0.00477894
RP11-540D14.8	0.151673	0.000174144	0.00477894
GNAL	-0.185989	0.000175567	0.00481108
MYF5	-0.337956	0.000176164	0.00482054
APOLD1	0.168704	0.000177	0.00483505
HAND2	0.676412	0.000177201	0.00483505
ITM2C	0.541754	0.000178001	0.00484995
C12orf57	0.758588	0.000178293	0.00485099
CHRNA10	-0.329655	0.000182937	0.00497027
PTDSS2	-0.524033	0.000183917	0.0049898
STK32C	-0.339751	0.000184327	0.00499252
DHX38	-0.183544	0.00018454	0.00499252
C17orf67	-0.161404	0.000186119	0.00502404
SNX10	0.488118	0.000186735	0.00502404
SIVA1	-0.296716	0.000186858	0.00502404
NPY5R	-0.146213	0.000186875	0.00502404
CENPK	0.112946	0.000187021	0.00502404
MAP1LC3B2	0.302387	0.00018751	0.00503012
SPATA3	0.285373	0.00018814	0.00503995
STK32A	0.11808	0.000188827	0.00504044
TTC9B	0.604037	0.000188964	0.00504044
DNAH1	-0.207022	0.000189096	0.00504044
PDZD7	-0.288188	0.000189214	0.00504044
RNF11	0.256973	0.000190961	0.00507987
FCHSD1	-0.21393	0.000191294	0.00508166
FOSL2	0.533129	0.000191733	0.00508625
S100A6	0.766264	0.000192138	0.00508835
CIRBP	1.55871	0.000192345	0.00508835
LMBRD1	-0.123519	0.000192639	0.00508908
BVES	-0.151895	0.000194088	0.00512028
SLK	-0.269256	0.000195192	0.00514231
SOX14	0.45465	0.000195526	0.005144
NLN	0.109809	0.0001964	0.00515989
A1CF	-0.111088	0.000197693	0.00518673
IDH1	0.21556	0.00019817	0.00518811
TKTL2	-0.306152	0.000198289	0.00518811
MRPL22	-0.167106	0.00019865	0.00519045
AP000867.1	-0.0471278	0.000199281	0.00519981
FAM91A1	-0.143394	0.000200539	0.0052255
OSR2	0.569964	0.000202188	0.00525668
INPP5F	-0.20126	0.000202286	0.00525668
GPR37L1	0.704761	0.000202778	0.00526231
ZNF407	-0.210424	0.000204973	0.0053079
CPTP	-0.743619	0.000205267	0.0053079
FOXC1	0.892829	0.000205368	0.0053079
THOC1	-0.132937	0.000205928	0.00531516
HIST1H3J	0.838481	0.00020683	0.00532473
SYNPR	-0.120929	0.000206856	0.00532473
ATG14	-0.174867	0.000208125	0.0053502
FTMT	-0.556833	0.000208997	0.00535218
TUSC3	-0.16009	0.00020942	0.00535218
CCNI	0.285063	0.000209455	0.00535218
SLC6A15	-0.152637	0.000209538	0.00535218
AMZ2	0.200557	0.000209604	0.00535218
H2AFY2	-0.161346	0.00021018	0.00535972
NTMT1	0.378007	0.000211254	0.00537448
TYSND1	-0.347153	0.000211321	0.00537448
ACTL7A	-0.731246	0.000213338	0.00541441
APRT	0.802802	0.000213458	0.00541441
MEF2C	0.218737	0.000214061	0.00542239
HTR7	-0.14241	0.000214341	0.00542239
TUBGCP3	-0.16919	0.000214787	0.00542649
WDR7	-0.156341	0.000215258	0.00543122
ERICH1	-0.222802	0.00021559	0.00543241
KCTD13	0.183299	0.000216776	0.00544069
MAPK9	-0.166272	0.000216921	0.00544069
HCN4	-0.212248	0.000217055	0.00544069
NEK3	-0.17598	0.000217116	0.00544069
NRBP2	-0.548817	0.000217343	0.00544069
MYL6	0.316101	0.00021799	0.00544976
TUBA1C	0.367477	0.000218841	0.00546387
IFT27	-0.324774	0.000219564	0.00547478
KBTBD2	0.552039	0.000219883	0.00547557
CPVL	0.239242	0.000221384	0.00550576
HOXA3	1.17313	0.000221883	0.00551102
HSPA13	-0.196397	0.000222871	0.00552836
SCRN1	0.526297	0.000223658	0.00554069
SOCS3	1.8121	0.000225484	0.00557868
FSCN1	1.13164	0.000226009	0.00558443
TMEM242	-0.184618	0.000226486	0.00558898
GGTLC1	-0.231786	0.000227694	0.00561155
SLC32A1	0.488275	0.000229309	0.00564408
BTAF1	-0.141425	0.000230251	0.00565865
HOXA13	1.21898	0.000230719	0.00565865
HEATR6	-0.121695	0.00023079	0.00565865
FAM208B	-0.227845	0.000231909	0.0056788
COL7A1	-0.261793	0.000232395	0.0056834
ANKRD26	-0.145017	0.000232871	0.00568742
LARP6	-0.253104	0.000233154	0.00568742
MYO9A	-0.0966327	0.000233652	0.0056923
SIL1	0.119933	0.000233993	0.00569334
CCDC172	-0.109675	0.000234581	0.00570032
IST1	0.170798	0.000234877	0.00570032
CLEC14A	-0.452881	0.000238317	0.00577647
ELOVL7	-0.158988	0.000238674	0.0057778
SET	0.399976	0.000240001	0.00579824
ZNF716	0.21101	0.000240126	0.00579824
ST8SIA6	-0.169957	0.000240573	0.0058017
GRIN2A	-0.186756	0.000241354	0.00581075
ACR	-0.269973	0.000241583	0.00581075
PTPRD	-0.150073	0.000241861	0.00581075
CAPN14	-0.144958	0.000242946	0.00582949
GSC	1.12797	0.000243464	0.00583091
TACC2	-0.189489	0.000243616	0.00583091
NOS1AP	0.241344	0.000247586	0.00591135
RPP30	-0.147925	0.000247596	0.00591135
GAPDH	0.818029	0.000248962	0.00593654
PTRHD1	0.346156	0.00025019	0.0059584
NCOR2	0.904865	0.000251137	0.00597227
HCFC1R1	0.901317	0.000251398	0.00597227
HOXD3	0.278453	0.000252715	0.00599274
BARHL2	0.575974	0.000252887	0.00599274
OPN5	-0.161121	0.000253285	0.00599473
GABRG1	-0.11384	0.00025433	0.00601201
NIT1	0.160152	0.000255022	0.00602092
DGKQ	-0.302415	0.000255825	0.00603135
ZCCHC3	0.581811	0.000256096	0.00603135
EBAG9	-0.152529	0.000256504	0.00603352
ZNF496	-0.16339	0.00025873	0.00607841
ISX	-0.194577	0.000260349	0.00610893
KLHL32	-0.232799	0.000264101	0.00618936
SMKR1	0.341427	0.000265188	0.00620301
PNMA1	0.301581	0.000265333	0.00620301
CLIP2	0.717973	0.000266291	0.00621781
SCUBE3	-0.139812	0.000267188	0.00623113
TRIM77	-0.156683	0.000269139	0.00625627
PSG1	-0.168973	0.000269153	0.00625627
CEP78	-0.117564	0.000269249	0.00625627
HOXA11	1.67124	0.000270517	0.00627706
USP6NL	-0.216138	0.000270801	0.00627706
NRF1	0.201792	0.000271242	0.00627967
NFIX	1.04258	0.000272505	0.00628976
NFE2L1	0.406987	0.000272691	0.00628976
FUT8	-0.186591	0.000272785	0.00628976
POPDC3	-0.191883	0.000272995	0.00628976
ALB	-0.156331	0.000273496	0.0062937
STARD3NL	0.260419	0.000274331	0.00630531
ISOC1	-0.264058	0.000274724	0.00630537
RP11-287D1.3	-0.0231131	0.00027508	0.00630537
TMX3	-0.15283	0.000275324	0.00630537
CDCA7	0.324381	0.000276579	0.0063167
PKLR	-0.283113	0.000276628	0.0063167
IRF4	-0.210898	0.00027681	0.0063167
RHOU	0.649346	0.000279538	0.00636483
NT5DC3	0.243881	0.000279755	0.00636483
CCDC177	-0.455892	0.000280019	0.00636483
GNA12	0.367264	0.000280253	0.00636483
SKI	1.02493	0.000281193	0.00637861
TNRC18	0.698768	0.000281832	0.00638471
CCDC86	-0.254748	0.000282503	0.00638471
ABLIM3	-0.22465	0.000283321	0.00638471
PAOX	-0.434647	0.000283632	0.00638471
C9orf9	-0.233315	0.000284352	0.00638471
TMPRSS13	-0.251327	0.000284447	0.00638471
NYAP1	0.872035	0.000284448	0.00638471
UBE2D3	0.183639	0.000284471	0.00638471
RGCC	0.398541	0.000284471	0.00638471
TTBK1	-0.185086	0.000285179	0.00639309
WDR97	-0.463525	0.000285666	0.00639651
SDPR	-0.439041	0.000288659	0.00645247
BUB1	0.110118	0.000288841	0.00645247
CH17-140K24.5	0.0980492	0.000289565	0.00645425
ZNF479	0.125842	0.000289597	0.00645425
LYPLA2	0.460678	0.000290461	0.00646597
MORC2	-0.14694	0.000291905	0.00649055
TMEM167B	0.366438	0.000292696	0.0064944
SMNDC1	-0.206081	0.000292876	0.0064944
KLF4	0.547868	0.000293098	0.0064944
HOXD1	1.14519	0.000294339	0.00650183
CNTNAP4	-0.228966	0.000294415	0.00650183
CECR6	0.525955	0.000294454	0.00650183
WWP1	-0.11937	0.000295913	0.00652648
NALCN	-0.189279	0.000296541	0.00653279
TPST1	0.234942	0.000297315	0.00653781
C18orf63	-0.104946	0.000297453	0.00653781
WWTR1	0.346685	0.000300069	0.00658772
FAM21A	-0.0175205	0.00030068	0.00659357
NDUFA8	-0.190883	0.000301672	0.00659963
CKS2	0.208617	0.000301879	0.00659963
TGIF1	0.209081	0.000302244	0.00659963
F2RL1	0.310997	0.000302339	0.00659963
PANK4	-0.632594	0.000306561	0.00668176
PRDX1	0.398463	0.000306847	0.00668176
RP1-130H16.18	0.159875	0.000307151	0.00668176
DAB1	-0.118106	0.000307684	0.00668574
CHI3L2	0.194632	0.000309101	0.0067089
HOXC13	0.574168	0.000311053	0.00674361
STAM	-0.296706	0.000312076	0.00674974
KIAA1217	-0.141063	0.000312989	0.00674974
RARA	0.613799	0.000313166	0.00674974
KLK6	-0.225487	0.000313472	0.00674974
TNKS2	-0.195172	0.000313549	0.00674974
FNDC1	-0.16011	0.000313745	0.00674974
MYH4	-0.141497	0.000313997	0.00674974
SMAD5	-0.148265	0.000314163	0.00674974
AL096677.1	0.178861	0.000315633	0.0067737
MT2A	0.932239	0.00031634	0.00677687
SMARCAD1	-0.124713	0.00031649	0.00677687
AC140061.12	0.688352	0.000318784	0.00681835
ZNF93	0.14775	0.000319611	0.00682838
HIST2H2BE	0.266714	0.000320151	0.00683227
GOLM1	0.216066	0.000321685	0.0068533
SEMA4F	-0.121385	0.000321854	0.0068533
SNAPC4	-0.319946	0.00032384	0.00688792
MMAB	-0.284003	0.000324331	0.00689068
PVALB	-0.280161	0.000326336	0.00692558
ATP6V0E2	0.844058	0.000328234	0.00695813
GRK7	0.161279	0.00033085	0.00700385
LRRC39	0.100902	0.000331124	0.00700385
EFHD2	0.847329	0.000331642	0.00700575
TRIM24	0.343864	0.000331948	0.00700575
CNNM1	-0.157857	0.000334108	0.00704355
ENO4	-0.114712	0.000335911	0.00706947
DCAF6	-0.0927224	0.000336077	0.00706947
ARFGEF3	-0.204606	0.000338211	0.0071023
NFKBIA	0.862267	0.000338382	0.0071023
RAMP1	0.617449	0.000338825	0.0071038
ACAN	-0.171736	0.000339301	0.00710597
GNA13	0.307983	0.000340019	0.00711321
TRIM3	-0.165652	0.000340587	0.0071173
BARHL1	0.391709	0.000342447	0.00714254
PDX1	0.430302	0.000342543	0.00714254
PCDHB9	0.329129	0.000343494	0.00715456
NUDT16L1	0.841345	0.000346836	0.0072163
PPP2R2C	-0.24132	0.000347584	0.0072195
RGS7	-0.152347	0.000347745	0.0072195
MAP3K14	0.51476	0.000348713	0.00723172
AC002472.1	-0.511895	0.000351241	0.00727626
PFKL	-0.510801	0.000352148	0.00728713
ARHGDIA	1.48522	0.000353534	0.00730791
HS3ST4	-0.145731	0.000354668	0.00731568
GABRG2	-0.124385	0.000355029	0.00731568
TBC1D26	-0.0231741	0.000355059	0.00731568
GYPA	-0.0774769	0.000355893	0.00732494
TRMT61A	-0.435998	0.000359094	0.00737569
PWWP2B	-0.605599	0.000359212	0.00737569
FAM150B	-0.35526	0.000359773	0.00737569
PRR18	1.19471	0.000359903	0.00737569
ZNF415	-0.161571	0.000361951	0.00739674
PIK3C3	-0.127928	0.000362056	0.00739674
UBASH3A	-0.185431	0.000362092	0.00739674
MERTK	0.206932	0.000363431	0.00741616
CPNE7	-0.366329	0.000364518	0.00741863
CDIP1	0.435156	0.000364547	0.00741863
PTPRM	-0.186234	0.000364717	0.00741863
IRF2BP2	0.387608	0.000365613	0.00742612
MLPH	-0.15991	0.000365863	0.00742612
SORCS3	-0.194149	0.000366344	0.007427
NDUFB10	0.795888	0.000366684	0.007427
STAG3	0.122433	0.000367436	0.00743141
CCDC140	1.06571	0.000367918	0.00743141
SFTPA1	-0.180572	0.000368176	0.00743141
TRAF3IP2	0.424063	0.000368458	0.00743141
ASAP1	0.221242	0.000370447	0.00746365
UCN3	-0.226428	0.000372931	0.00750546
KIAA1033	-0.139847	0.000373308	0.00750546
RTEL1	0.0323769	0.000374813	0.00752779
PAX1	0.308996	0.000377394	0.00757167
ALKBH3	-0.154998	0.000377845	0.00757277
AVL9	0.241724	0.000378243	0.00757279
WDFY4	-0.206008	0.00037883	0.0075766
NDST1	0.251265	0.000380834	0.00760871
MYH7	-0.176282	0.000381753	0.00761279
HAND1	0.434539	0.000381835	0.00761279
ZNF575	0.475568	0.000383967	0.00763863
HYI	0.276093	0.000383994	0.00763863
AP3B2	-0.159974	0.00038441	0.00763863
HOXD11	1.03471	0.000384731	0.00763863
HACD2	-0.152182	0.000390853	0.00773001
CYP3A5	0.143767	0.000390865	0.00773001
HERPUD2	0.21928	0.00039093	0.00773001
SPATA8	-0.257232	0.000390952	0.00773001
CETN3	-0.201712	0.000393057	0.00775643
NMT1	0.398797	0.000393308	0.00775643
TEX36	-0.112836	0.000393507	0.00775643
SRRT	0.893742	0.000394365	0.00776126
FTCD	-0.41487	0.000394565	0.00776126
FAM3D	-0.157983	0.000395962	0.00778062
MCHR1	0.570931	0.000396445	0.00778062
NOC3L	-0.132825	0.000396936	0.00778062
RP4-583P15.14	0.778095	0.000397178	0.00778062
TUBGCP2	-0.414341	0.000397744	0.00778373
KIF6	-0.182989	0.000399342	0.00780612
AL031590.1	-1.61352	0.000399706	0.00780612
CLIP4	-0.139562	0.00040074	0.00781233
EPX	-0.193574	0.000401054	0.00781233
MOCS1	-0.21677	0.000401251	0.00781233
GPNMB	0.358929	0.000402824	0.00783066
STX1A	0.495294	0.000403084	0.00783066
ANAPC4	-0.116438	0.000403423	0.00783066
CEP290	-0.0968984	0.000405407	0.0078612
SPARCL1	0.262603	0.000408949	0.00792184
PTPRZ1	0.583563	0.000409543	0.00792529
CNNM2	-0.230715	0.000412515	0.00797474
ATP6V1H	-0.10481	0.000421696	0.00814398
PROZ	-0.254248	0.000423699	0.0081706
PTPN21	-0.121729	0.00042393	0.0081706
ASTL	-0.221385	0.000425217	0.00818715
XPC	-0.153442	0.000425971	0.0081934
DCLK2	0.51005	0.000426475	0.00819483
SUN3	0.176478	0.000428353	0.00822266
PPIP5K2	-0.0954455	0.000435336	0.0083483
PSMD1	-0.102343	0.000437674	0.00837665
GADD45B	1.41726	0.000438001	0.00837665
2009-09-01	0.904924	0.000438129	0.00837665
DGKE	-0.105811	0.000439317	0.00839095
TUBA8	-0.103537	0.000441664	0.00842735
OSGIN1	-0.267698	0.000442386	0.00843271
KRT86	-0.149215	0.000443916	0.00844089
RUNX1	0.190939	0.000443955	0.00844089
NRCAM	0.427322	0.000444141	0.00844089
LPAR3	-0.120488	0.000446131	0.00847027
GPX7	0.268356	0.000448795	0.00850578
MOB2	-0.452233	0.000448892	0.00850578
FAM205C	-0.186304	0.000450233	0.0085133
MAP1B	0.420468	0.00045026	0.0085133
TLL1	-0.115164	0.000450625	0.0085133
LRRC16B	-0.242684	0.000451415	0.00851979
HOXC4	0.317462	0.000452245	0.00852702
NPR2	-0.152783	0.000452899	0.00853093
PRPH	0.565236	0.000454722	0.00855683
GDPD5	-0.165972	0.000455652	0.0085659
SPAG6	-0.14434	0.000456639	0.00857361
MS4A15	-0.233406	0.00045696	0.00857361
UPK1B	-0.0712085	0.000459971	0.00861652
CLIC5	-0.131011	0.000460149	0.00861652
C10orf82	-0.314595	0.000460608	0.00861667
CPEB3	-0.221837	0.000461484	0.00861967
ETV6	0.399743	0.000461671	0.00861967
AVEN	-0.0698604	0.000462515	0.00862699
C10orf53	-0.157221	0.000463778	0.0086351
FABP3	0.33057	0.000463854	0.0086351
F3	0.497494	0.000465422	0.00865346
CDH8	-0.170598	0.000465747	0.00865346
UBE2H	0.366721	0.000467984	0.00867395
LNX2	-0.119758	0.00046805	0.00867395
VSX2	-0.209139	0.000468211	0.00867395
B4GALT5	0.754215	0.000469297	0.00867808
TRAF4	0.309349	0.000469343	0.00867808
UBC	0.465379	0.00047019	0.00867916
IGSF10	-0.0831764	0.000470767	0.00867916
GPBP1	0.200822	0.00047093	0.00867916
TAS2R42	-0.366643	0.000471334	0.00867916
KRT84	-0.223151	0.000471674	0.00867916
CACUL1	-0.222561	0.000475765	0.00874602
HSD17B8	0.707376	0.000477093	0.00876199
RHOBTB1	-0.245495	0.000479481	0.00879739
HSPA14	-0.200151	0.000480474	0.00880714
HSD3B2	-0.162372	0.00048296	0.00883749
RPN2	0.31855	0.000483054	0.00883749
AMBN	-0.12714	0.000483912	0.00884472
ST18	-0.245318	0.000486257	0.00887462
TTC23L	-0.101071	0.00048699	0.00887462
IPPK	-0.151701	0.00048703	0.00887462
CDC42BPA	-0.138133	0.000487407	0.00887462
CD59	0.248836	0.000489024	0.00889558
KRT3	-0.233046	0.000490076	0.00890386
PTMA	0.618048	0.000490412	0.00890386
TTLL4	0.236606	0.000493159	0.00894524
BIRC5	0.0943849	0.000494044	0.00895278
BLVRA	0.258872	0.000495614	0.00895939
TBL3	-0.29116	0.000495671	0.00895939
URGCP	0.0820058	0.000495815	0.00895939
RSBN1L	0.251543	0.000497162	0.00897523
KCNB2	-0.13658	0.000497978	0.00897722
TMEM248	0.317664	0.000498212	0.00897722
ADRA2B	-0.939568	0.000499067	0.00898414
TCL1B	-0.246092	0.000499965	0.00899183
SREBF1	0.455471	0.000501989	0.00901237
HMGA1	0.38552	0.00050205	0.00901237
MRFAP1	0.41255	0.000503349	0.00902385
RFTN2	0.129092	0.000503635	0.00902385
CCDC126	0.146642	0.000505461	0.00903234
FAM53A	-0.306609	0.000505534	0.00903234
ACKR3	1.19958	0.000505705	0.00903234
RACGAP1	0.252434	0.000506095	0.00903234
CCR6	-0.23492	0.000506473	0.00903234
KRT13	-0.391113	0.00050797	0.00904943
AGFG2	0.407017	0.00050866	0.00904943
CALU	0.275176	0.000508853	0.00904943
PASK	-0.188444	0.000511204	0.00907992
SLC13A4	0.288172	0.000511518	0.00907992
NME3	1.78597	0.000514535	0.00911275
KCNJ1	-0.191089	0.00051509	0.00911275
PITPNC1	0.393904	0.000515113	0.00911275
DEXI	0.379566	0.000515276	0.00911275
HSPA5	0.357868	0.000517365	0.00913787
BORCS6	0.853837	0.000517653	0.00913787
VGLL4	0.397258	0.000518515	0.00914463
RP11-437B10.1	0.425855	0.000519153	0.00914744
TPI1	0.387424	0.000519911	0.00915236
INTS6	-0.142722	0.000520569	0.0091545
WDR37	-0.392363	0.000520992	0.0091545
FSTL5	-0.114113	0.000523198	0.00918482
MFSD10	1.13089	0.000526328	0.00923128
SP9	0.407008	0.000527183	0.0092378
RP11-404P21.8	-0.0476977	0.000528946	0.00926019
ALG12	-0.365922	0.000531066	0.00928165
EPM2AIP1	0.248469	0.000531143	0.00928165
GPR150	0.518405	0.000532745	0.00928586
NOTCH1	1.62166	0.000532987	0.00928586
PRPF40A	-0.133833	0.000533052	0.00928586
DOK6	-0.121121	0.000533442	0.00928586
SYT11	0.383323	0.000533815	0.00928586
RP11-58C22.1	-0.100433	0.00053502	0.00928813
PAX2	-0.163237	0.000535127	0.00928813
CLU	0.448799	0.000535405	0.00928813
NUDT21	-0.116455	0.000536467	0.00929811
ZNF433	0.0336216	0.000537626	0.00930975
CLRN2	-0.259685	0.0005407	0.0093545
ARHGEF3	0.248405	0.000541322	0.00935679
SSC4D	0.262866	0.000544303	0.0093998
NKX2-5	1.1259	0.000545112	0.00940441
GPR162	0.487396	0.000545554	0.00940441
MNX1	0.671207	0.000547887	0.00943611
ANKRD18A	-0.096945	0.000548423	0.00943684
IDNK	-0.140152	0.000549335	0.00944401
GLOD4	-0.213162	0.000550754	0.0094599
SLC22A12	-0.279558	0.000552055	0.00947372
CCDC3	-0.15299	0.000553144	0.00948389
LSS	-0.26503	0.000555853	0.00952178
HOXD12	0.89166	0.000556887	0.00952308
TDRP	-0.169396	0.000556926	0.00952308
RP11-434D12.1	0.115083	0.000558955	0.00954924
CDH12	-0.105546	0.000566006	0.00965499
PSMG1	-0.242364	0.000566444	0.00965499
DEFB118	0.198631	0.000566662	0.00965499
TCF21	0.281554	0.000567787	0.00966517
TP53RK	0.413708	0.000568272	0.00966517
ZC3HC1	0.343358	0.000569766	0.00968196
KLHL33	0.445308	0.000571158	0.00969699
ABHD2	0.319476	0.000573785	0.00973295
FBXO11	0.124385	0.000576728	0.00977419
C8orf58	-0.189052	0.000578234	0.00979102
TMEM132C	-0.271255	0.000579523	0.00980416
RBMXL2	-0.431706	0.000580607	0.0098138
PPP1R1A	-0.147253	0.000581335	0.00981742
HIPK2	0.410778	0.000583075	0.00983347
ZNF735	0.174256	0.000583793	0.00983347
OPTN	-0.216547	0.00058383	0.00983347
ATG5	-0.105978	0.000587298	0.00987342
PPP1R35	0.831687	0.000587482	0.00987342
CPA5	0.724227	0.000587753	0.00987342
C16orf45	0.093136	0.000589989	0.00990228
NET1	-0.233222	0.000591555	0.00991985
SLC10A1	-0.138513	0.000592516	0.00992724
OTP	0.757112	0.000601204	0.0100504
GUCA1A	-0.127018	0.00060137	0.0100504
ELOVL4	-0.129468	0.000601445	0.0100504
IL2RB	-0.223239	0.000603552	0.0100707
TRHDE	-0.0950332	0.000603714	0.0100707
L3MBTL3	-0.104732	0.000608202	0.0101337
HOXD13	0.902898	0.000608596	0.0101337
MAP3K9	-0.156327	0.000609081	0.0101337
DDX56	0.275628	0.000609677	0.0101348
PIGP	0.221722	0.000611575	0.0101575
SERPINE1	0.666673	0.000612127	0.0101578
MPDZ	-0.208401	0.000612863	0.0101612
CEBPG	0.526123	0.000613661	0.0101656
ADAMTS13	-0.202529	0.000614271	0.0101669
USP22	0.459092	0.000615714	0.010181
SYNE1	-0.131003	0.000616189	0.010181
PLEKHA2	0.296745	0.000619228	0.0102223
GALNTL6	-0.104645	0.000620741	0.0102272
H1F0	0.908282	0.000621382	0.0102272
PHYHIP	0.467976	0.000621515	0.0102272
ALX4	-0.193573	0.000621662	0.0102272
IRX1	0.791678	0.000623065	0.0102414
ME1	-0.114265	0.000623741	0.0102431
SIX1	0.646768	0.000624924	0.0102431
CENPJ	-0.188438	0.000624956	0.0102431
NDC80	0.15751	0.000625312	0.0102431
OTOP3	-0.25042	0.000627187	0.010265
SLC2A12	-0.175205	0.00062923	0.0102891
COL6A6	-0.0846147	0.000629735	0.0102891
PNPLA3	-0.155438	0.000631251	0.0102892
CDO1	0.275967	0.000631298	0.0102892
ADRA1B	-0.208835	0.000631357	0.0102892
UBXN10	0.676508	0.000633526	0.0103157
SLC7A2	-0.154037	0.000635563	0.0103401
GFRA2	-0.186412	0.000638192	0.0103698
EPB41L3	-0.188852	0.000638476	0.0103698
XKR6	-0.18232	0.000639694	0.0103808
BLOC1S4	0.588226	0.000640334	0.0103823
OSBPL3	0.443533	0.000642316	0.0104056
PTPRR	-0.0900186	0.000644754	0.0104363
CCL27	-0.244221	0.000646094	0.0104491
TDO2	0.118676	0.000649701	0.0104899
NKX2-8	0.485331	0.000649716	0.0104899
TSGA13	0.221877	0.000653542	0.0105428
POP7	0.726143	0.000655808	0.0105704
HOXB13	0.535832	0.000658824	0.0106101
GGPS1	0.292102	0.000660104	0.0106107
RANBP1	-0.228978	0.000660672	0.0106107
CST3	0.546843	0.000660722	0.0106107
DMRTA1	-0.30323	0.000661145	0.0106107
PRRC2B	0.373685	0.000661642	0.0106107
FEZF1	0.617133	0.000663145	0.0106186
YWHAZ	0.295144	0.000663243	0.0106186
KIF3C	0.21981	0.000668472	0.0106933
IFT43	-0.0882471	0.000669038	0.0106934
MAP3K4	-0.178615	0.000669933	0.0106954
LRFN5	-0.133269	0.000670283	0.0106954
TAF7	0.142255	0.000672654	0.0107
FFAR4	-0.135649	0.000672682	0.0107
CP	0.15683	0.000673314	0.0107
ZC3HAV1	0.288339	0.000673361	0.0107
PDE5A	-0.106805	0.000673374	0.0107
SMOX	0.395706	0.000674265	0.0107023
ELK3	0.275173	0.00067464	0.0107023
PIGF	-0.114861	0.000675388	0.0107053
TBC1D22A	-0.267599	0.000678025	0.0107382
SDC3	0.510749	0.000679652	0.0107551
TRUB1	-0.205906	0.000681472	0.0107734
ZNF208	0.120984	0.000681984	0.0107734
MAST1	-0.0404775	0.000683063	0.0107734
S100A4	0.35706	0.00068307	0.0107734
TEF	-0.387771	0.000684753	0.010778
ANGPTL5	-0.127324	0.000684857	0.010778
KTN1	-0.129908	0.000685183	0.010778
PRLR	-0.12802	0.000685615	0.010778
NCS1	0.491064	0.000688548	0.0108152
IL12B	-0.160258	0.000689809	0.0108261
FAM19A5	-0.43524	0.000690678	0.0108285
RFX4	0.291827	0.000691099	0.0108285
AKR1D1	0.153365	0.00069419	0.0108681
FARP2	-0.141173	0.000696918	0.0109018
RAB1A	0.282516	0.000701616	0.0109663
PRG3	-0.222999	0.000703943	0.0109832
ANAPC1	-0.0393048	0.000705469	0.0109832
HOXD8	1.18218	0.000705635	0.0109832
KMT2B	-0.375801	0.00070612	0.0109832
KCTD16	-0.149728	0.000706193	0.0109832
CFAP58	-0.158183	0.00070652	0.0109832
MARCKS	0.565029	0.0007071	0.0109832
COTL1	0.782065	0.000707297	0.0109832
MAP4K4	0.2822	0.000709013	0.0110009
OCA2	-0.139314	0.000709822	0.0110045
TGFB1I1	0.562717	0.000710964	0.0110055
SLF2	-0.188483	0.000711054	0.0110055
CELSR3	-0.238139	0.000711758	0.0110055
HHIP	-0.193196	0.000712187	0.0110055
REXO2	-0.138633	0.000714812	0.0110371
HACD1	-0.216324	0.000719432	0.0110949
PPP2R3A	-0.101937	0.000720275	0.0110949
IFFO2	0.482893	0.000720387	0.0110949
SMTN	-0.186239	0.000720879	0.0110949
RND1	0.293535	0.000724247	0.0111378
C11orf95	0.554442	0.000726788	0.0111678
GAL3ST1	-0.334272	0.000727368	0.0111678
ASPG	-0.414123	0.000729095	0.0111801
COX7A2	-0.213754	0.000730248	0.0111801
BAAT	0.158701	0.000730449	0.0111801
COMMD8	-0.148632	0.000730509	0.0111801
AIMP2	0.351501	0.000734011	0.0112247
CDH13	-0.1963	0.000735728	0.0112419
C1orf61	0.372751	0.000736998	0.0112523
GTF2I	0.375457	0.000737664	0.0112535
USP44	-0.156534	0.000742407	0.0113168
KIAA2026	-0.11154	0.000746457	0.0113695
DRGX	-0.26387	0.000747859	0.0113818
SEPHS2	0.962632	0.000748972	0.0113896
FCGR2B	0.146421	0.000749721	0.0113907
PODXL	0.616498	0.000750236	0.0113907
CDK2AP1	0.528636	0.000752746	0.0114197
GABRP	-0.131687	0.000759738	0.0115167
PREX1	0.530292	0.000762445	0.0115291
HOXD9	1.09715	0.000762666	0.0115291
GSTK1	0.233485	0.000762834	0.0115291
CEP41	0.533197	0.000762972	0.0115291
METTL4	-0.10975	0.000764405	0.0115332
ZNF536	-0.340899	0.000764449	0.0115332
NCK2	0.367753	0.000765312	0.0115371
KIFC2	-0.35412	0.000767342	0.0115378
HOXD10	1.06408	0.000768112	0.0115378
AKR1E2	-0.199468	0.000768426	0.0115378
VPS13C	-0.0967434	0.000768763	0.0115378
POR	0.47525	0.000768961	0.0115378
TMEM51	0.357812	0.000768984	0.0115378
TIMM10B.dup	-0.0744383	0.000770108	0.0115406
IRX3	0.800171	0.000770476	0.0115406
CCDC146	0.116377	0.000770986	0.0115406
METTL21C	-0.289443	0.000776526	0.0116051
UFSP1	0.969819	0.000776537	0.0116051
DYNLL2	0.269754	0.000777114	0.0116051
IQCE	0.651511	0.000778313	0.0116139
TRNP1	0.39596	0.000779669	0.011625
ANKRD2	-0.201484	0.000780325	0.0116258
PEX3	-0.117856	0.000781294	0.0116311
TMEM171	-0.236266	0.000783434	0.0116476
TNNT3	-0.370496	0.000783621	0.0116476
AKAP13	0.23134	0.000784755	0.0116554
CUX1	0.405728	0.000786256	0.0116686
B4GALT7	-0.313918	0.00078763	0.0116799
SGMS1	-0.244432	0.000788716	0.0116869
BICC1	-0.133471	0.000789487	0.0116893
RNF212	-0.141081	0.000794353	0.0117522
IL37	-0.202121	0.000795194	0.0117556
VGF	0.605527	0.000796174	0.011761
TM4SF20	0.272082	0.000802978	0.0118523
OR2T3	-0.119654	0.000806519	0.0118954
ZNF2	-0.169928	0.000809679	0.0119328
ZBTB49	-0.137621	0.000811518	0.0119506
ZNF155	0.140068	0.000814051	0.0119787
TSNARE1	-0.285387	0.000816796	0.0120099
PLPP4	-0.250196	0.000818538	0.0120262
SH3PXD2B	0.350828	0.000824664	0.0121048
EIF3F	-0.117696	0.000825603	0.0121048
NAALAD2	-0.11275	0.000825788	0.0121048
SEMA3G	-0.27399	0.000828522	0.0121356
2007-09-01	0.305092	0.000830185	0.0121486
NR4A2	-0.180169	0.000830687	0.0121486
HOXC11	1.07598	0.000836189	0.0122198
BZW2	0.21824	0.000840258	0.0122698
OTUD1	0.330095	0.000841025	0.0122716
SLC2A9	-0.149648	0.000844067	0.0122983
FOXN2	0.245754	0.000844143	0.0122983
SYDE2	-0.138357	0.000845321	0.0123061
SEC31B	-0.0965137	0.00084927	0.0123542
TRAK1	0.280839	0.000851539	0.0123661
ALDH8A1	-0.145923	0.000851625	0.0123661
TRA2A	0.372443	0.000852877	0.0123661
KLHL3	-0.0900365	0.00085303	0.0123661
RHBDD2	0.353443	0.000853703	0.0123661
HNRNPAB	0.185716	0.00085429	0.0123661
C10orf71	-0.287779	0.000854622	0.0123661
CISD3	0.350455	0.000857153	0.0123908
TARBP1	-0.101041	0.000857628	0.0123908
TIAL1	-0.188374	0.000862399	0.0124385
FAM43B	0.824319	0.000862897	0.0124385
CWC22	-0.123692	0.000863413	0.0124385
CCAR2	-0.19764	0.000863531	0.0124385
ADPRHL1	-0.250759	0.000864811	0.0124475
NAB2	0.471329	0.000868738	0.0124946
LIMS1	0.152216	0.000871897	0.0125306
VPS26B	-0.290055	0.000875258	0.0125695
EIF2S2	0.057952	0.00087613	0.0125726
HOXB3	0.454443	0.000878782	0.0126012
ASB13	-0.314857	0.000881031	0.0126163
LIMD1	0.342397	0.000881355	0.0126163
RIN2	0.314214	0.00088224	0.0126163
EHMT2	-0.254535	0.000882481	0.0126163
RP11-849F2.7	0.0223142	0.00088331	0.0126187
SOGA1	0.355808	0.000884046	0.0126198
VAT1L	-0.196027	0.000884739	0.0126203
POU4F2	0.307326	0.000886221	0.012632
NFRKB	-0.167589	0.000887617	0.0126375
APOC1	0.644184	0.000887936	0.0126375
TMEM175	-0.285832	0.000893322	0.0126949
BMS1	-0.130366	0.000893557	0.0126949
RNF123	-0.150136	0.00089396	0.0126949
TAF1D	0.0965094	0.000895728	0.0126974
COX20	0.321342	0.000895883	0.0126974
FTH1	0.173789	0.000896152	0.0126974
FKBP14	0.164385	0.000897355	0.0126974
CCP110	-0.175033	0.000897457	0.0126974
PCDHB3	0.285553	0.000900748	0.0127345
TAOK2	-0.253275	0.000903241	0.0127573
EIF3H	-0.136401	0.000903701	0.0127573
TTLL2	-0.163771	0.000907174	0.0127969
CHMP4B	0.388672	0.000909292	0.0128108
ENPP2	-0.219954	0.000909864	0.0128108
HOXA10	0.068003	0.000910168	0.0128108
HIF1A	0.386345	0.000912961	0.0128406
MYL3	-0.208613	0.000915638	0.0128688
ITPKB	0.501032	0.000917539	0.012886
MRPS2	-0.406663	0.000921131	0.012927
AMBP	-0.120486	0.000925755	0.0129767
SPEF1	0.414914	0.000926031	0.0129767
NGF	-0.193602	0.000927407	0.0129857
PPM1F	0.396164	0.000928033	0.0129857
EID2B	0.625943	0.000929089	0.0129909
LARGE	-0.179166	0.000931575	0.0130108
CLDN12	0.103101	0.000931873	0.0130108
ID2	0.528621	0.000933909	0.0130194
MYH8	-0.125248	0.000934862	0.0130194
LRFN1	-0.381424	0.000935142	0.0130194
MON1B	-0.180427	0.000935213	0.0130194
CHRDL2	-0.172225	0.000936152	0.0130229
ROMO1	0.409701	0.000937796	0.0130363
PRR30	-0.339573	0.000941649	0.013066
KIF1A	-0.402668	0.000941898	0.013066
SCAF1	-0.411444	0.00094198	0.013066
CDKN1A	0.374005	0.000942941	0.0130698
POLD2	0.552488	0.000944233	0.0130782
KCNA1	-0.200367	0.000946538	0.0131006
RHOB	0.905683	0.000950372	0.013139
DBX1	0.453559	0.000950689	0.013139
C9orf116	-0.248805	0.000952942	0.0131515
ACOT2	0.448696	0.000952964	0.0131515
GLTPD2	0.730386	0.000954504	0.0131632
OBSL1	-0.215464	0.000956083	0.0131754
IGLL5	-0.188191	0.000956767	0.0131754
HHLA1	-0.072359	0.000958069	0.0131838
HIST4H4	0.668127	0.000960164	0.0132031
C15orf41	-0.139532	0.000962678	0.0132282
GTPBP10	0.127739	0.000966411	0.0132669
SH2D5	-0.269548	0.000966889	0.0132669
ACTN3	-0.252393	0.00096956	0.0132869
SEPN1	0.312837	0.000969733	0.0132869
BRIP1	0.0930377	0.000971119	0.0132963
VLDLR	-0.224843	0.000972673	0.0133064
ZP4	-0.129431	0.00097325	0.0133064
CRYBB3	-0.260329	0.000977456	0.0133544
FKBP9	0.196783	0.000978963	0.0133641
RPL13	0.507754	0.000979565	0.0133641
PGGT1B	-0.101985	0.000984723	0.0134225
DYDC1	-0.0674048	0.000985256	0.0134225
MYCBP	0.0489973	0.000992015	0.013505
PKM	0.347029	0.000994885	0.0135344
ZSWIM8	-0.209893	0.000997584	0.013558
TPPP3	1.53546	0.000998036	0.013558
CEP170B	-0.35029	0.000999895	0.0135736
FAM57B	0.268057	0.00100091	0.0135776
CYP3A7-CYP3A51P	0.0517461	0.00100485	0.0136214
PHOX2B	0.383952	0.00101033	0.013686
XPO7	-0.13814	0.00101248	0.0136983
RRP15	-0.110364	0.00101267	0.0136983
RP11-12J10.3	-0.0106587	0.00101471	0.0137162
PRSS50	-0.0244	0.00102116	0.0137859
PLGRKT	-0.132465	0.00102187	0.0137859
RAB31	0.470326	0.00102203	0.0137859
HOXA2	1.38894	0.00102358	0.013797
DBH	-0.321696	0.00102709	0.0138345
RP5-862P8.2	-0.116659	0.00102902	0.0138505
KRT1	-0.221819	0.00102973	0.0138505
MAN2C1	-0.2122	0.00103432	0.0139026
CNTF	-0.226502	0.0010383	0.0139463
GSAP	0.202789	0.00104151	0.0139766
TCL1A	-0.242685	0.00104202	0.0139766
SH3TC2	-0.147318	0.00104529	0.0140105
TRIL	1.34495	0.00104605	0.0140109
DMKN	-0.242242	0.00105031	0.0140581
H2AFV	0.232796	0.00105115	0.0140594
TMED10	0.377011	0.00105257	0.0140686
RALGDS	0.418925	0.0010608	0.014166
ALDH18A1	-0.135918	0.00106166	0.014166
TTC39B	-0.146958	0.00106208	0.014166
RUSC1	0.321344	0.00106436	0.0141865
VAMP1	0.192478	0.00106534	0.0141897
LTB	0.495178	0.00107405	0.0142957
CDKL2	-0.141967	0.00107986	0.014363
AIF1L	0.390954	0.00108376	0.0144049
KCTD6	0.419525	0.00108521	0.0144141
ODF3B	0.40751	0.0010879	0.0144398
MGLL	0.39693	0.00108893	0.0144435
ZNF426	0.151529	0.00109631	0.0145253
ABCB9	0.326347	0.00109717	0.0145253
CUEDC1	0.607182	0.00109738	0.0145253
CYP11A1	-0.137123	0.00109872	0.014533
FAM131C	-0.249265	0.00110205	0.0145669
CPA4	0.44145	0.00110358	0.0145771
NEDD9	0.198701	0.00110723	0.0145918
NPBWR1	0.31415	0.00110924	0.0145918
GSTP1	0.607799	0.0011094	0.0145918
VGLL2	0.373796	0.0011104	0.0145918
GTF3C5	-0.288315	0.00111043	0.0145918
TEKT4	-0.334877	0.00111091	0.0145918
SELPLG	0.507498	0.00111166	0.0145918
CDC42	0.362181	0.0011119	0.0145918
NELFE	-0.216889	0.00111213	0.0145918
SHANK3	-0.318975	0.00111234	0.0145918
PNMAL1	0.621699	0.00111716	0.014645
CCDC127	-0.246811	0.00111906	0.0146598
TBCEL	-0.16003	0.00112198	0.0146813
BRF2	-0.206921	0.00112224	0.0146813
RPLP0	0.422956	0.00112683	0.0147313
CEP126	-0.110486	0.0011301	0.01476
HRH3	-0.40946	0.00113057	0.01476
GAP43	0.315153	0.00113277	0.0147704
CFL2	0.211251	0.00113323	0.0147704
RAET1G	-0.241465	0.00113369	0.0147704
FEM1C	0.316329	0.00113505	0.0147781
GRAMD4	0.426148	0.00113608	0.0147814
FAM71A	-0.393888	0.0011372	0.014786
CH17-140K24.8	0.102315	0.0011406	0.01482
CTXN1	1.07262	0.00114287	0.0148395
KLF9	0.409353	0.00114509	0.0148575
OBP2B	-0.182252	0.00114581	0.0148575
C7orf73	0.223263	0.00114666	0.0148584
ITPR3	-0.191014	0.00115022	0.0148943
ISL2	0.568082	0.00115369	0.0149229
SFRP5	-0.254262	0.00115399	0.0149229
MATN1	-0.309744	0.00115652	0.0149455
CNP	0.721092	0.00115784	0.0149524
RRP1	-0.337593	0.00116182	0.0149938
IRF5	0.354127	0.00116853	0.01507
GTF2IRD1	0.410644	0.0011693	0.01507
PEX5L	-0.230149	0.00117277	0.0150894
AMER2	0.448937	0.00117316	0.0150894
FGG	-0.136591	0.00117318	0.0150894
ALPI	-0.310053	0.00117416	0.0150919
GALNT14	-0.181652	0.00117746	0.0151163
SPAG4	0.604988	0.00117782	0.0151163
CSNK1D	0.283679	0.00117867	0.0151163
SFTPA2	-0.188733	0.00117923	0.0151163
CNIH2	0.384468	0.00118237	0.0151464
DEFB104B	-0.055955	0.00118418	0.0151593
TNFRSF1A	0.724634	0.00118598	0.0151723
FAM175B	-0.211311	0.00118826	0.0151813
NPFFR1	-0.206195	0.00118828	0.0151813
TMTC3	-0.088998	0.00119195	0.0152181
GTPBP4	-0.227791	0.00119534	0.0152512
LEPROTL1	0.0911653	0.00119862	0.0152828
C7orf57	0.227968	0.00119997	0.0152898
CFI	0.0933979	0.0012044	0.0153361
FRRS1L	-0.12536	0.00121097	0.0154094
UCHL1	0.24232	0.0012131	0.0154184
NMS	-0.119231	0.00121329	0.0154184
KRTAP5-8	-0.280437	0.00121644	0.0154469
SPPL2C	-0.661064	0.00121715	0.0154469
LRRC14B	-0.618166	0.00121952	0.0154571
EQTN	-0.162463	0.00122041	0.0154571
ANXA2	0.324392	0.00122163	0.0154571
SOX4	0.209862	0.0012217	0.0154571
JAK2	-0.123849	0.001222	0.0154571
VGLL3	-0.133101	0.0012271	0.0155038
POM121L2	0.148993	0.00122732	0.0155038
CARNS1	-0.241298	0.00122884	0.0155128
CMC1	-0.0952178	0.00123086	0.015528
TNFSF11	-0.127748	0.00123673	0.0155918
KLHL35	-0.257159	0.0012402	0.0156252
MSANTD3-TMEFF1	-0.0252505	0.00124206	0.0156384
GOLGA6L2	-0.153168	0.00125505	0.0157914
KREMEN2	-0.353432	0.00125664	0.015801
TAC4	0.573319	0.00126234	0.0158482
MALSU1	0.332569	0.00126317	0.0158482
CPLX1	-0.23875	0.00126403	0.0158482
MAP10	0.426643	0.00126516	0.0158482
LACTB	-0.0660033	0.00126536	0.0158482
DUOX1	-0.158932	0.00126537	0.0158482
RTKN2	-0.119927	0.00126766	0.0158666
POC5	-0.100134	0.00127215	0.0159123
AC084219.2	0.0470841	0.00127651	0.0159563
ENO1	0.566822	0.00127797	0.0159642
AL390778.1	-0.504735	0.00127903	0.0159669
SIRT1	-0.274763	0.00128373	0.0160152
FKBP3	-0.186664	0.00128574	0.0160215
LIPG	0.238986	0.00128591	0.0160215
CTB-55O6.8	0.382613	0.00129201	0.0160869
ZNF562	0.18615	0.0012947	0.0161065
FOXK1	0.580264	0.00129591	0.0161065
PRKCQ	-0.265513	0.00129611	0.0161065
PITPNM2	0.247075	0.0013001	0.0161456
AHDC1	0.473823	0.00130595	0.0162057
SLC18A2	-0.254967	0.00130733	0.0162057
KBTBD3	-0.173631	0.00130748	0.0162057
TRMT44	-0.219297	0.00131344	0.0162689
CLK1	0.353871	0.00132191	0.0163632
PDPR	-0.326951	0.00132814	0.0164297
HERPUD1	0.244275	0.00132959	0.016437
CC2D2A	-0.0930364	0.00133328	0.0164719
CELA2A	0.174347	0.00133849	0.0165257
C7orf43	0.342966	0.00134138	0.0165478
RP4-777O23.3	0.135186	0.00134298	0.0165478
CENPL	0.12622	0.0013432	0.0165478
ARHGAP28	-0.147766	0.00134463	0.0165478
ZDHHC6	-0.121428	0.00134546	0.0165478
FAM167B	0.548938	0.00134548	0.0165478
AL353791.1	-0.042731	0.00134773	0.0165647
SEPSECS	-0.104672	0.00134953	0.0165762
CACNA2D2	-0.238978	0.0013513	0.0165873
TMCO3	-0.281471	0.00135502	0.0166223
FOXL2	0.570186	0.00135632	0.0166275
GPR78	-0.113406	0.00135926	0.0166528
MMRN1	-0.108149	0.00136191	0.0166662
RAB18	-0.216766	0.00136209	0.0166662
CDC40	-0.105717	0.00136424	0.0166818
GOLGA5	-0.139938	0.00136592	0.0166856
PRMT6	0.499463	0.0013663	0.0166856
TMEM246	-0.120566	0.00136955	0.0167146
ATP12A	-0.152529	0.00137185	0.016732
KIAA1161	-0.333956	0.00137476	0.0167568
KCNH6	-0.172908	0.00137672	0.01677
ETV1	0.446197	0.00137825	0.0167779
RSAD2	-0.142489	0.00138293	0.0168242
ERMP1	-0.133315	0.00138396	0.016826
FGFBP3	0.299803	0.00138496	0.0168275
CCNJ	-0.142904	0.00138681	0.0168392
SLC22A17	-0.300179	0.0013879	0.0168418
RNF122	0.243332	0.00139063	0.0168641
AGAP5	-0.0562546	0.00139389	0.0168809
RBP5	-0.227343	0.001394	0.0168809
FBXL13	0.122787	0.00139466	0.0168809
TIMD4	-0.142559	0.0013989	0.0169126
RAF1	0.216453	0.00139905	0.0169126
GPR45	-0.570043	0.00140056	0.0169201
FH	-0.130672	0.0014015	0.0169208
ZNF720	0.085293	0.00140287	0.0169266
PRSS21	-0.238721	0.00140564	0.0169494
PUM1	0.197752	0.00141091	0.016987
PRR34	0.700853	0.00141131	0.016987
ACTL8	-0.165699	0.00141144	0.016987
PLRG1	-0.144196	0.00141277	0.0169924
C10orf128	-0.327547	0.00142192	0.0170917
TRAPPC3	0.289054	0.0014236	0.0171012
INAFM1	0.430547	0.00142689	0.0171299
EFCAB6	-0.13722	0.00142831	0.0171361
MYADML2	-0.247168	0.00144068	0.0172737
OTOF	-0.158652	0.00144214	0.0172775
KCTD9	-0.135606	0.00144281	0.0172775
NLRP11	0.125562	0.00144551	0.017299
TPTE	0.165219	0.00145571	0.0174064
PNMT	-0.460543	0.0014563	0.0174064
SMC2	-0.0972317	0.00145758	0.0174108
ST7	0.282282	0.00146497	0.0174881
TNS4	-0.178503	0.0014678	0.017511
KRT75	-0.235117	0.00147207	0.0175508
SLC37A3	0.31704	0.00147508	0.0175758
SLITRK6	-0.235818	0.00147706	0.0175885
NME4	0.218226	0.0014802	0.0176148
MKLN1	0.236931	0.00148983	0.0177184
TSPAN3	0.273923	0.00149295	0.0177398
TRIP11	-0.139549	0.00149391	0.0177398
TTC26	0.143406	0.00149442	0.0177398
IL17REL	-0.271724	0.00149898	0.0177829
TPP2	-0.147746	0.00150328	0.0178228
TMEM11	0.409522	0.00150524	0.0178351
C1orf159	-0.335178	0.00150962	0.0178636
ZNF524	-0.406773	0.00151043	0.0178636
DENND2A	0.537845	0.00151046	0.0178636
ZMIZ2	0.239964	0.00151647	0.0179236
ZNF69	0.159431	0.00151799	0.0179305
ZNF195	-0.109059	0.00152093	0.0179541
MYCL	0.418296	0.00152303	0.0179573
CCNK	-0.0533529	0.00152308	0.0179573
FAM84B	0.375309	0.00152645	0.0179859
CYB5R1	0.384706	0.00152783	0.017991
FMNL2	0.309194	0.00153016	0.0180074
NXT1	-0.148449	0.00154136	0.0181281
TDRD3	-0.0868675	0.00154649	0.0181706
DRD2	-0.143818	0.00154688	0.0181706
ARF6	0.292228	0.00154818	0.0181747
CDK14	0.209057	0.00155535	0.0182476
KIAA1109	-0.105871	0.00156191	0.0183134
CDRT1	-0.0125244	0.00156332	0.0183186
LRIG1	0.847096	0.0015679	0.0183574
MCRS1	-0.175553	0.00156855	0.0183574
SSBP4	0.758644	0.00157052	0.0183692
DEFB115	0.225207	0.00157322	0.0183796
HIF1AN	-0.164445	0.00157415	0.0183796
ADARB1	-0.142306	0.00157429	0.0183796
KIAA2013	0.400958	0.001576	0.0183812
MRPS16	-0.379587	0.00157635	0.0183812
ACVRL1	0.257794	0.00157885	0.0183991
THY1	0.644732	0.00158074	0.0184098
SUGT1	-0.11873	0.00158492	0.0184364
WNT8B	-0.152563	0.00158635	0.0184364
NAT8L	1.11522	0.00158699	0.0184364
KCNAB1	-0.118575	0.00158703	0.0184364
AAGAB	-0.0882677	0.00158965	0.0184364
MAP7	-0.19156	0.00158968	0.0184364
CGREF1	-0.13839	0.00158978	0.0184364
TTC14	0.0233255	0.00159189	0.0184378
CAPZA2	0.240307	0.00159195	0.0184378
UBAP1L	-0.161856	0.00159279	0.0184378
SLC39A5	-0.247823	0.00159585	0.018462
ZNF672	-0.270189	0.00159748	0.0184679
CRNKL1	-0.144298	0.0015983	0.0184679
RNASET2	0.0232193	0.00160387	0.0185212
ZBTB18	0.572533	0.00161298	0.0186151
OR51E2	-0.120064	0.00161824	0.0186453
PPIL4	-0.132233	0.00161861	0.0186453
GMDS	-0.115837	0.00161914	0.0186453
MFHAS1	0.395001	0.00162025	0.0186453
SSMEM1	0.212749	0.00162071	0.0186453
DENND4A	-0.0475406	0.00162146	0.0186453
SGK223	0.223186	0.00162321	0.0186543
SND1	0.324777	0.00162526	0.0186665
ZFC3H1	-0.120311	0.00163021	0.0186929
KIAA1211L	0.265651	0.0016303	0.0186929
UCHL3	-0.107704	0.00163049	0.0186929
TSPAN33	0.297544	0.00163393	0.0187156
OGDH	0.257106	0.00163443	0.0187156
WIPF2	0.279966	0.00163684	0.018732
TMED3	-0.116869	0.00163796	0.0187336
KLF7	0.360264	0.00164071	0.0187538
FOXN4	-0.187955	0.00164206	0.018758
DEFB135	-0.248685	0.0016453	0.018775
PTPRT	-0.159592	0.00164552	0.018775
ABCA10	-0.091245	0.00164813	0.0187931
LLGL1	-0.328866	0.00164907	0.0187931
NEURL4	-0.229305	0.00165464	0.0188453
ZHX1	0.0299866	0.00165598	0.0188493
CAPSL	-0.0956181	0.00166123	0.0188705
XRCC2	0.248891	0.00166177	0.0188705
GSTZ1	-0.184443	0.00166188	0.0188705
ZNF121	0.217492	0.00166228	0.0188705
H2AFZ	0.288502	0.0016633	0.0188705
SPTBN1	0.27259	0.00166376	0.0188705
MAN2A1	-0.178997	0.00166617	0.0188762
C1QL3	-0.150969	0.0016676	0.0188762
LST1	0.487068	0.00166775	0.0188762
MYH1	-0.120724	0.00166822	0.0188762
GREM2	-0.118609	0.0016725	0.0189134
PHLPP1	0.230481	0.00167429	0.0189224
GIMAP2	0.35472	0.00168277	0.0190071
ANKUB1	0.0266879	0.00169134	0.0190926
DVL2	-0.339068	0.00169238	0.019093
PLAA	-0.16432	0.00169604	0.0191197
SOX7	-0.0766527	0.00169675	0.0191197
SRSF9	0.209129	0.00171129	0.0192722
RP13-279N23.2	-0.0417363	0.00171434	0.0192952
SAP30	0.252673	0.00172167	0.0193588
ARL8A	0.497866	0.00172202	0.0193588
CTNNA3	-0.103399	0.00172884	0.019424
SRI	0.174352	0.00173155	0.019443
ERICH6B	-0.129229	0.00173598	0.0194813
NR1I3	-0.20538	0.00173982	0.019513
ZNF221	0.145316	0.00174164	0.0195207
LAMA2	-0.128644	0.00174256	0.0195207
CHIA	0.0890556	0.00174919	0.0195836
PDE1A	-0.1149	0.00175091	0.0195913
SHROOM1	-0.38716	0.00175343	0.0195951
ENOX1	-0.168187	0.00175466	0.0195951
CLCA4	-0.141976	0.00175484	0.0195951
KRT85	-0.312143	0.00175535	0.0195951
LRP2	-0.112223	0.00176071	0.0196434
PCGF1	0.536897	0.00176516	0.0196741
SMO	0.294285	0.0017657	0.0196741
CDK5R2	0.500287	0.00176655	0.0196741
SCAND1	0.0630522	0.00177965	0.0198084
NAPG	-0.147686	0.00178078	0.0198095
DSCR4	-0.102206	0.00178202	0.0198118
ATL1	-0.11109	0.00179256	0.0199174
MLLT4	-0.236893	0.00179687	0.0199537
RP5-1028K7.3	-0.0424083	0.00179967	0.0199731
ZNF90	0.104118	0.00180321	0.0199998
SLC30A1	0.168655	0.00180417	0.0199998
BMF	0.30496	0.00181191	0.020074
GCK	0.25855	0.00181911	0.020142
SHOC2	-0.172181	0.00182073	0.0201483
SHISA6	-0.177527	0.00182344	0.0201666
ATP8A1	-0.198461	0.00182879	0.0202141
LRRC74A	0.214458	0.00183176	0.0202352
MGAT2	0.313491	0.00183343	0.0202419
HBQ1	0.672726	0.00183586	0.0202571
AHSA1	-0.184059	0.00183715	0.0202596
MLLT3	-0.238305	0.00184167	0.0202977
MAPK1	0.309027	0.00184516	0.0203244
NCAPG	0.123519	0.00185491	0.0204013
HAS2	0.322108	0.00185527	0.0204013
HOXA1	0.960216	0.00185535	0.0204013
OR6B2	-0.211273	0.00185712	0.020409
CDCA7L	0.518562	0.00185922	0.0204204
GJE1	0.181413	0.00187329	0.0205631
ZYX	0.706546	0.0018764	0.0205854
SLC25A32	-0.128706	0.00187867	0.0205985
CDK5R1	0.728145	0.00188011	0.0206024
DDX59	0.175313	0.00188303	0.0206187
KRT14	-0.211145	0.0018838	0.0206187
TAGLN3	0.312937	0.00188562	0.0206187
TAF1A	-0.0787071	0.00188667	0.0206187
SMAD3	0.35924	0.00188699	0.0206187
RNF43	-0.120684	0.00188917	0.0206308
CALCOCO1	-0.12638	0.00189416	0.0206673
KCNA10	-0.367149	0.00189468	0.0206673
SUCNR1	0.18169	0.00189693	0.0206695
RPS6KA5	-0.122684	0.00189836	0.0206695
KIAA0196	-0.164432	0.00190031	0.0206695
SBF1	-0.335228	0.00190062	0.0206695
CHD8	-0.161846	0.00190089	0.0206695
CCDC80	0.290572	0.00190138	0.0206695
RNF39	-0.333399	0.00190542	0.0207016
SLFN12	0.152941	0.00190779	0.0207156
ZNF469	-0.819374	0.00191281	0.0207584
PAPOLA	-0.143065	0.00191823	0.0208054
ZNF391	0.0898313	0.00192	0.0208127
FABP5	0.568352	0.00192173	0.0208197
TSPAN13	0.232379	0.00192918	0.0208885
IRX6	0.3073	0.00193098	0.0208961
GIGYF2	-0.118705	0.00193695	0.0209412
LAMB3	0.395883	0.0019374	0.0209412
KDM4B	0.578628	0.00193843	0.0209412
GJC1	0.406824	0.0019456	0.0210068
NR2F2	0.488761	0.00195202	0.0210642
ATP6V0D1	0.286267	0.00195626	0.021098
ZNF676	0.12588	0.00196117	0.021139
ZNF486	0.12284	0.00196556	0.0211744
GUCA2B	-0.338355	0.00197049	0.0212064
MDN1	-0.0886819	0.00197075	0.0212064
ANKRD62	-0.0780398	0.00197862	0.0212791
C4orf50	-0.177214	0.00198136	0.0212966
MORN5	-0.131472	0.0019829	0.0212978
PCDH9	-0.198666	0.0019837	0.0212978
CNOT7	-0.150737	0.00198818	0.0213228
RHOBTB2	0.132953	0.00198834	0.0213228
NAT2	-0.13138	0.00198984	0.0213228
CSGALNACT1	0.202473	0.0019905	0.0213228
EPN2	0.390668	0.00199368	0.0213449
CCBE1	-0.124212	0.00199747	0.0213735
HIST2H2AC	0.446802	0.00200269	0.0214173
BEGAIN	-0.452127	0.0020074	0.0214557
VMP1	0.273855	0.00201652	0.0215203
KLHL38	-0.270771	0.00201738	0.0215203
LHFPL2	0.163875	0.00201754	0.0215203
FAM129A	0.18132	0.00201904	0.0215203
MMP14	0.386132	0.00201908	0.0215203
AP1S3	0.133528	0.00202733	0.0215885
DSG4	-0.125114	0.00202774	0.0215885
MST1R	-0.231234	0.00203343	0.0216158
RPS27A	0.202742	0.00203367	0.0216158
ABAT	0.21058	0.0020337	0.0216158
ISL1	0.233236	0.00203782	0.0216476
TPGS2	-0.0898046	0.00204146	0.0216742
RP11-385D13.1	-0.0160258	0.0020455	0.021705
APOB	-0.124537	0.00205177	0.0217595
CYP2R1	-0.157612	0.0020543	0.0217742
KISS1R	0.410595	0.00205948	0.0218113
UNC5D	-0.136213	0.00206009	0.0218113
FZD1	0.961943	0.00206356	0.021836
STEAP3	0.333515	0.00207307	0.0219245
PGP	0.484494	0.00208604	0.0220494
TVP23B	-0.0902245	0.00209773	0.0221608
NKX2-1	0.386369	0.00210061	0.022179
SLC6A12	-0.27088	0.00210553	0.0222185
TRA2B	0.22506	0.00210687	0.0222204
ASTN2	-0.143609	0.00210911	0.0222317
FER	-0.0737433	0.00211605	0.0222829
TMEM125	-0.370252	0.0021163	0.0222829
STON2	0.225233	0.00212667	0.0223798
TRPC7	-0.10473	0.00212907	0.0223922
GABPA	-0.0979096	0.00213035	0.0223922
SEL1L	-0.136676	0.00213139	0.0223922
GLCCI1	0.300742	0.00213253	0.0223922
PARD3	-0.197483	0.00213451	0.0224006
DNAJC1	-0.128733	0.00213979	0.0224437
AIG1	-0.0987282	0.00217158	0.0227647
HRH1	0.325789	0.00217308	0.0227678
BTNL2	-0.143013	0.0021747	0.022772
RAI1	0.399918	0.00217586	0.022772
SLC7A6	0.101284	0.0021792	0.0227945
YAE1D1	0.137867	0.00218261	0.0228057
HIST1H1A	0.972598	0.00218266	0.0228057
NAV1	0.320831	0.00218599	0.0228187
MYT1L	-0.197595	0.00218788	0.0228187
TPCN2	-0.282216	0.00218899	0.0228187
CEBPB	0.341806	0.00218914	0.0228187
IFRD1	0.176969	0.00218988	0.0228187
SLURP1	-0.626036	0.00219326	0.0228415
FAM114A1	-0.123641	0.00220181	0.022918
ZNF12	0.137798	0.00220932	0.022978
COL11A1	-0.118967	0.00220997	0.022978
KRT36	-0.29353	0.00221824	0.0230404
SOCS5	-0.103972	0.00221872	0.0230404
ADAMTS2	-0.205181	0.0022196	0.0230404
HVCN1	0.157044	0.00222156	0.0230482
C3orf80	0.249949	0.00222677	0.0230841
CDC42SE1	0.147891	0.00222744	0.0230841
GPR152	0.800781	0.00222987	0.0230936
IZUMO3	-0.208084	0.00223077	0.0230936
SFXN5	0.165493	0.00223313	0.0231055
WWC2	-0.136036	0.00223854	0.0231489
FKBP2	0.34483	0.00224233	0.0231756
RGPD2	-0.00935218	0.00224401	0.0231804
ZDHHC16	-0.252719	0.00224753	0.0232042
DIO1	0.228125	0.0022548	0.0232664
ANGEL1	-0.132993	0.00225599	0.0232664
AC019294.1	0.780319	0.00225741	0.0232685
S100A10	0.528772	0.00225915	0.0232739
CNN3	0.542639	0.00226879	0.0233522
GOLGA8S	-0.0263271	0.0022692	0.0233522
TMEM176B	0.647948	0.00227287	0.0233636
SNRPA1	-0.192599	0.00227571	0.0233636
TRAPPC12	-0.233213	0.00227693	0.0233636
LYPD1	0.431878	0.00227752	0.0233636
C10orf88	-0.104557	0.00227788	0.0233636
SLITRK5	-0.219177	0.00227825	0.0233636
NIPAL3	-0.172059	0.00227952	0.0233636
CA6	0.29708	0.00228009	0.0233636
SHTN1	-0.157626	0.00229276	0.0234725
PGM3	-0.105008	0.00229318	0.0234725
PRKACG	-0.421384	0.0023008	0.0235347
HMMR	0.118065	0.00230172	0.0235347
PSMC2	0.0900512	0.002306	0.0235659
NUDT2	0.34297	0.0023153	0.0236482
LSMEM1	0.370601	0.00232398	0.0237242
AGAP6	-0.0414054	0.00232734	0.0237458
WIPF1	0.162072	0.00234202	0.0238738
FABP1	-0.181061	0.00234239	0.0238738
MC4R	-0.429189	0.00234561	0.0238939
CDC42EP1	0.656134	0.00236068	0.0240239
IFNGR2	0.177925	0.00236088	0.0240239
ALDH9A1	0.13042	0.00236538	0.0240569
FOXA2	0.387056	0.00237527	0.0241276
NPHP4	-0.252658	0.00237601	0.0241276
TRIM17	-0.255541	0.00237613	0.0241276
OR51L1	-0.303988	0.00238342	0.024183
NDUFAF4	-0.183253	0.00238412	0.024183
GAS2L1	1.19122	0.00238662	0.0241916
RASD1	1.46659	0.00238749	0.0241916
PEX16	-0.366338	0.0023892	0.024196
UBE2T	0.177549	0.00239227	0.0242143
RGR	-0.266237	0.00239745	0.0242475
ADM5	0.708812	0.00239809	0.0242475
RCOR3	-0.114102	0.00240153	0.0242695
HPCA	0.139926	0.00240334	0.0242749
GRK1	-0.0538718	0.00240675	0.0242964
TRIM47	0.890842	0.00241342	0.0243509
WDR82	0.279391	0.00241676	0.0243718
POU2F3	-0.154755	0.00241907	0.0243822
CDK6	0.322573	0.00242798	0.0244184
FBXL15	0.239159	0.00242803	0.0244184
SFXN4	-0.245636	0.00242808	0.0244184
RAD50	-0.073982	0.00242883	0.0244184
GMNN	0.125245	0.00242906	0.0244184
LCORL	-0.0926579	0.00243093	0.0244244
ENPP1	-0.113056	0.00244134	0.0245161
ZNF404	0.10615	0.00244554	0.0245454
KRT6B	-0.160232	0.0024561	0.0246384
SH3YL1	-0.151488	0.00245805	0.0246413
SRMS	-0.467631	0.00245897	0.0246413
FAM69B	0.671405	0.00246188	0.0246546
SRPK2	0.254405	0.00246288	0.0246546
KRT37	-0.233254	0.00246541	0.0246639
FAM180A	0.365865	0.0024665	0.0246639
PPP2CB	0.255907	0.00246852	0.0246639
DDB1	-0.109537	0.00246897	0.0246639
IGIP	-0.272792	0.00247167	0.0246717
ENPP5	-0.250075	0.00247277	0.0246717
ATAD2	0.123242	0.00247363	0.0246717
CLIC6	0.265768	0.00247726	0.024695
HDLBP	-0.185172	0.00248054	0.0247045
PRR15	0.554369	0.00248179	0.0247045
PARP12	0.281548	0.0024821	0.0247045
ZC3H14	-0.0898126	0.00248405	0.0247072
PPM1M	0.570802	0.00248504	0.0247072
ANGEL2	-0.119572	0.00248624	0.0247072
MTPAP	-0.171997	0.00248942	0.0247239
CNBP	0.386489	0.00249051	0.0247239
FAM43A	0.793524	0.00249348	0.0247405
TSC22D4	0.4558	0.0024966	0.0247586
THEMIS	-0.090592	0.0024979	0.0247586
PLAC9	-0.205045	0.00250383	0.0248046
AGA	-0.157588	0.00250732	0.024823
KLF16	1.03482	0.00250829	0.024823
ZDHHC11	-0.145468	0.00251123	0.0248277
CCNO	0.447631	0.00251158	0.0248277
RET	-0.246357	0.00251267	0.0248277
C11orf87	0.278626	0.00251665	0.024843
NASP	0.179067	0.00251681	0.024843
TOP2A	0.145832	0.0025232	0.0248932
LASP1	0.562139	0.00252774	0.0249251
UHRF1	0.658313	0.00252914	0.024926
F12	0.11974	0.00253672	0.0249878
SLC5A8	-0.0977715	0.00253974	0.0250046
GHITM	-0.162294	0.00254176	0.0250116
ZIM2	-0.0609377	0.00255118	0.0250914
AGR3	0.135918	0.0025611	0.0251761
TUBA1B	0.378683	0.00256568	0.0252081
TMEM14A	-0.117708	0.00257507	0.0252765
SGSM1	-0.153531	0.00257529	0.0252765
BCL11A	0.427219	0.00257906	0.0253004
GNB2	0.911388	0.00258217	0.025318
LIMK1	0.381085	0.00258437	0.0253266
PDCD4	-0.198811	0.002589	0.0253504
SAP30BP	0.453504	0.00258945	0.0253504
PPFIA2	-0.121491	0.00259513	0.0253929
ZNF775	0.291582	0.00259677	0.025396
ITIH2	-0.153689	0.00260138	0.0254281
USP14	-0.144354	0.00260781	0.0254764
PDIA6	0.193484	0.00260899	0.0254764
SLC39A14	0.252714	0.00261172	0.0254841
LGALSL	0.323828	0.00261246	0.0254841
SDC4	0.324269	0.00261617	0.0255073
CYLC2	-0.0762636	0.00262421	0.0255726
MCCD1	0.518267	0.00262664	0.0255823
CPS1	-0.138796	0.00262787	0.0255823
TCEA3	0.244673	0.00263067	0.0255834
TMEM63B	-0.119296	0.00263067	0.0255834
ST8SIA2	-0.219061	0.00263367	0.0255995
CKAP2L	0.143281	0.00263777	0.0256263
CHMP1A	-0.257401	0.00264324	0.0256664
AQP12A	-0.0541221	0.00264634	0.0256792
PDHA2	-0.481822	0.00264792	0.0256792
MALRD1	-0.107075	0.00264858	0.0256792
SLC12A8	0.190579	0.00265032	0.0256829
MAS1	-0.194473	0.00265271	0.0256885
LANCL1	-0.159906	0.0026536	0.0256885
FBXO18	-0.22797	0.00265493	0.0256885
TTYH1	0.636422	0.00267183	0.025839
GAL3ST4	0.291334	0.00267534	0.0258598
ZNF45	0.118378	0.0026783	0.0258754
TPCN1	0.200768	0.00268409	0.0259114
FASTK	0.569809	0.00268537	0.0259114
MTERF3	-0.117746	0.00268628	0.0259114
FHL3	0.463791	0.00268746	0.0259114
PANX2	-0.526347	0.00269507	0.0259717
TLX3	0.393303	0.00269753	0.0259784
ECD	-0.148128	0.00269849	0.0259784
SNRNP200	-0.164256	0.00270584	0.026036
MRPS11	-0.128659	0.00271158	0.0260781
CCDC93	-0.0924919	0.00272346	0.0261792
DIP2C	-0.434289	0.00272959	0.0262238
ARHGEF26	0.167584	0.00273084	0.0262238
STK4	0.172067	0.00273469	0.0262395
SH3BGRL3	0.49555	0.00273523	0.0262395
CARHSP1	0.409444	0.00274419	0.0263122
ACSS1	0.42319	0.00275282	0.0263818
ART1	-0.144827	0.0027669	0.0265034
CAPN2	0.24476	0.0027686	0.0265062
MALL	0.182577	0.00276996	0.0265062
GLIS1	-0.192736	0.00279239	0.0266962
SLC1A3	0.418747	0.00279279	0.0266962
[truncated: 887 more rows]

## Sheet: GSE196533 significant positive
GSE196533 - 5hmC gDNA glioma vs normal, loghmC > 0, adjusted P-value < 0.05
gene	logFC	P.Value	adj.P.Val
BHLHE40	1.15491	2.39395e-06	0.000377887
CXXC5	0.904018	3.67347e-06	0.000476368
SH3BP2	0.835047	5.13242e-06	0.000560167
SNN	1.18062	1.12593e-05	0.000924438
TTYH3	1.62262	1.77439e-05	0.00124143
HSPB1	1.00663	1.84586e-05	0.00126544
VPS37B	0.857473	2.05756e-05	0.00136456
LFNG	1.3227	2.15803e-05	0.00140677
APOA1BP	0.849406	2.39803e-05	0.00151163
SMAD7	0.860316	2.71716e-05	0.00165279
RCCD1	0.807353	2.82632e-05	0.00169478
GBX2	1.15064	2.86998e-05	0.00170769
NEK6	0.941795	3.05349e-05	0.00176739
CSRNP1	0.815131	3.50759e-05	0.00189251
ENC1	0.844365	3.5437e-05	0.00190661
PSRC1	1.09285	3.57379e-05	0.0019174
CTSB	0.824006	4.16397e-05	0.00212681
PSMG3	1.05872	4.19515e-05	0.00213105
S100B	0.862138	4.63891e-05	0.00228359
AL590822.1	1.32684	5.52363e-05	0.00248824
RAC1	0.966115	5.85436e-05	0.00255877
HOXA7	1.28542	6.39998e-05	0.00266317
EVX1	0.910226	7.8819e-05	0.0030868
NT5C	0.948355	9.17978e-05	0.00339137
KCNA3	1.19984	0.000103129	0.00363182
LENG9	0.9732	0.000106233	0.00370941
GFAP	1.9398	0.000114772	0.0038833
QKI	0.862248	0.000115889	0.0038833
CDC42EP4	1.16325	0.000120493	0.00395431
BTBD19	0.808981	0.000120985	0.00395686
SH3GL1	1.13751	0.000123793	0.00399812
IFFO1	0.989964	0.000127503	0.00407284
EN2	1.0065	0.000139816	0.00426673
RBM38	1.26082	0.000139841	0.00426673
TMUB1	1.47596	0.000145159	0.00433209
FOS	1.03393	0.000145952	0.00434219
GPRC5B	1.06805	0.000150583	0.00441124
CCND2	0.885111	0.000153353	0.00444436
PPP1R15A	1.35537	0.000156368	0.00447772
FOXD1	0.859617	0.000160871	0.00453192
NRN1	0.837343	0.00017402	0.00477894
CIRBP	1.55871	0.000192345	0.00508835
FOXC1	0.892829	0.000205368	0.0053079
HIST1H3J	0.838481	0.00020683	0.00532473
APRT	0.802802	0.000213458	0.00541441
HOXA3	1.17313	0.000221883	0.00551102
SOCS3	1.8121	0.000225484	0.00557868
FSCN1	1.13164	0.000226009	0.00558443
HOXA13	1.21898	0.000230719	0.00565865
GSC	1.12797	0.000243464	0.00583091
GAPDH	0.818029	0.000248962	0.00593654
NCOR2	0.904865	0.000251137	0.00597227
HCFC1R1	0.901317	0.000251398	0.00597227
HOXA11	1.67124	0.000270517	0.00627706
NFIX	1.04258	0.000272505	0.00628976
SKI	1.02493	0.000281193	0.00637861
NYAP1	0.872035	0.000284448	0.00638471
HOXD1	1.14519	0.000294339	0.00650183
MT2A	0.932239	0.00031634	0.00677687
ATP6V0E2	0.844058	0.000328234	0.00695813
EFHD2	0.847329	0.000331642	0.00700575
NFKBIA	0.862267	0.000338382	0.0071023
NUDT16L1	0.841345	0.000346836	0.0072163
ARHGDIA	1.48522	0.000353534	0.00730791
PRR18	1.19471	0.000359903	0.00737569
CCDC140	1.06571	0.000367918	0.00743141
HOXD11	1.03471	0.000384731	0.00763863
SRRT	0.893742	0.000394365	0.00776126
GADD45B	1.41726	0.000438001	0.00837665
2009-09-01	0.904924	0.000438129	0.00837665
ACKR3	1.19958	0.000505705	0.00903234
NME3	1.78597	0.000514535	0.00911275
BORCS6	0.853837	0.000517653	0.00913787
MFSD10	1.13089	0.000526328	0.00923128
NOTCH1	1.62166	0.000532987	0.00928586
NKX2-5	1.1259	0.000545112	0.00940441
HOXD12	0.89166	0.000556887	0.00952308
PPP1R35	0.831687	0.000587482	0.00987342
HOXD13	0.902898	0.000608596	0.0101337
H1F0	0.908282	0.000621382	0.0102272
HOXD8	1.18218	0.000705635	0.0109832
SEPHS2	0.962632	0.000748972	0.0113896
HOXD9	1.09715	0.000762666	0.0115291
HOXD10	1.06408	0.000768112	0.0115378
IRX3	0.800171	0.000770476	0.0115406
UFSP1	0.969819	0.000776537	0.0116051
HOXC11	1.07598	0.000836189	0.0122198
FAM43B	0.824319	0.000862897	0.0124385
RHOB	0.905683	0.000950372	0.013139
TPPP3	1.53546	0.000998036	0.013558
HOXA2	1.38894	0.00102358	0.013797
TRIL	1.34495	0.00104605	0.0140109
CTXN1	1.07262	0.00114287	0.0148395
LRIG1	0.847096	0.0015679	0.0183574
NAT8L	1.11522	0.00158699	0.0184364
HOXA1	0.960216	0.00185535	0.0204013
FZD1	0.961943	0.00206356	0.021836
HIST1H1A	0.972598	0.00218266	0.0228057
GPR152	0.800781	0.00222987	0.0230936
GAS2L1	1.19122	0.00238662	0.0241916
RASD1	1.46659	0.00238749	0.0241916
TRIM47	0.890842	0.00241342	0.0243509
KLF16	1.03482	0.00250829	0.024823
GNB2	0.911388	0.00258217	0.025318
TMEM102	0.914717	0.00293453	0.0275022
AC139768.1	0.814602	0.00322201	0.0291825
RXRA	0.813791	0.00329933	0.0296316
FBXL22	0.842943	0.00346983	0.0306616
ZNF703	0.839962	0.00358587	0.0312585
FZD2	1.0376	0.00384226	0.032631
RGMA	1.2701	0.00391779	0.0330083
IER3	1.49965	0.00429308	0.0348482
ID3	1.57492	0.00453749	0.0358745
G0S2	1.39284	0.00467963	0.0365042
SLC16A11	1.01968	0.00468511	0.0365117
GIGYF1	0.877174	0.00495741	0.0378141
RNASE1	1.20308	0.00496672	0.03787
HRCT1	1.47983	0.00570172	0.0413137
FOXS1	1.5878	0.0066126	0.0457777
ZFP36	1.49606	0.00670929	0.046146
C5orf38	0.984053	0.00743479	0.049584
